# Supplementary material for: Maternal Preconception Antibiotic Exposure Disrupts Microbial Succession: A Transgenerational Risk for Offspring Gut Mucosal Immaturity and Colitis Susceptibility
Source: Adv Sci (Weinh). 2026 Apr 2;13(29):e16931. doi: 10.1002/advs.202516931 (PMC13205903; doi:10.1002/advs.202516931)
Supplement: Supplementary file 2 — Supporting File 2: advs74788‐sup‐0002‐TableS1‐S18‐.xlsx. [file ADVS-13-e16931-s002.xlsx]

## Sheet: Table S1
SUPPLEMENTAL TABLES
Supplemental Table S1. Differential metabolites in maternal groups: CON_MA vs ABX_MA.
Compounds	EnrichedGroup	Fold_Change	VIP	P-value
Thiamine	ABX_MA	22225.5	1.49749	0.00615061
Methionine	ABX_MA	848.704	1.43351	0.00615061
Glu-Leu	ABX_MA	795.228	1.85415	0.00366455
Thymine	ABX_MA	342.691	1.79988	0.00499812
Methyl nicotinate	ABX_MA	316.346	1.35135	0.0153846
Indole-3-carboxaldehyde	ABX_MA	141.087	1.34173	0.004329
Palmitic amide	ABX_MA	125.919	1.95754	0.0021645
DL-Methionine	ABX_MA	120.849	1.55854	0.0021645
Oxindole	ABX_MA	115.708	1.81779	0.0021645
Sclareolide	ABX_MA	110.963	1.88666	0.0021645
Ursodeoxycholic acid	ABX_MA	100.403	1.91902	0.0021645
(2E)-Decenoyl-ACP	ABX_MA	99.1285	1.46712	0.00865801
Pyrrolidine	ABX_MA	86.4479	1.8776	0.0021645
3,4-Dimethylbenzoic acid	ABX_MA	83.3351	1.67472	0.0021645
12-Ketolithocholic acid	ABX_MA	62.5344	1.73749	0.0021645
Nootkatone	ABX_MA	56.6522	1.82898	0.0021645
Tryptophanol	ABX_MA	55.0406	1.84728	0.0021645
Succinic acid	ABX_MA	53.7626	1.84585	0.0021645
Dehydrocholic acid	ABX_MA	51.7045	1.92515	0.0021645
4-Hydroxycinnamic acid	ABX_MA	47.7907	1.87946	0.0021645
N,N-dimethylarginine	ABX_MA	47.6836	1.78236	0.0021645
9S-HOTrE	ABX_MA	45.6068	1.73273	0.0021645
Lithocholic acid	ABX_MA	44.1164	1.92526	0.0021645
Lys-Lys	ABX_MA	42.284	1.85166	0.0021645
1-(4-Hydroxy-3-methoxyphenyl)-3-decanone	ABX_MA	39.7638	1.82518	0.0021645
3-keto Petromyzonol	ABX_MA	37.0627	1.57991	0.004329
2-Hydroxy-6-Aminopurine	ABX_MA	32.7253	1.89205	0.0021645
MG(18:2/0:0/0:0)	ABX_MA	32.0478	1.67769	0.0021645
5-Methyl-4-[(1R,6R)-3-methyl-6-(1-methylethenyl)-2-cyclohexen-1-YL]-1,3-benzenediol	ABX_MA	31.6317	1.85551	0.0021645
L-Homophenylalanine	ABX_MA	30.2863	1.52428	0.00865801
Guggulsterone	ABX_MA	28.7775	1.86373	0.0021645
Gly-Val	ABX_MA	26.5877	1.89033	0.0021645
Prolylglycine	ABX_MA	24.6878	1.80103	0.0021645
β-Alanine	ABX_MA	24.2479	1.81035	0.0021645
L-2-amino-4-(aminooxy)butyrate	ABX_MA	23.8024	1.42509	0.00865801
N-Acetylserotonin	ABX_MA	23.478	1.75424	0.00433691
Bovinic acid	ABX_MA	20.3432	1.24087	0.0411255
Tyr-Ala	ABX_MA	18.2235	1.28205	0.0438264
3-Hydroxy-5-cholestenoic acid	ABX_MA	18.0753	1.7465	0.0021645
Ile-Trp	ABX_MA	16.8818	1.77503	0.0021645
Ile-Leu	ABX_MA	16.1907	1.56352	0.004329
3-Methoxytyramine	ABX_MA	14.3135	1.32468	0.0411255
Arachidonic acid	ABX_MA	14.242	1.37133	0.004329
DL-3-Phenyllactic acid	ABX_MA	14.1408	1.59613	0.0021645
Pro-leu	ABX_MA	14.0572	1.83883	0.0021645
20-Hydroxyecdysone	ABX_MA	13.5788	1.61158	0.00865801
FAA(17:1)	ABX_MA	12.2665	1.28501	0.025974
Tryptamine	ABX_MA	11.664	1.56102	0.0151515
Glu-His	ABX_MA	11.3501	1.62792	0.0021645
Pro-Ser	ABX_MA	11.1356	1.58003	0.0151515
Pro-Asp	ABX_MA	10.8295	1.80204	0.0021645
Nicotinamide N-oxide	ABX_MA	10.6062	1.8027	0.0021645
16alpha-Hydroxyestrone	ABX_MA	10.1928	1.857	0.0021645
N-Acetyl-D-Galactosamine	ABX_MA	10.1255	1.63245	0.004329
3,5-Dimethoxyphenol	ABX_MA	10.0565	1.64761	0.004329
6-Methylthioguanine	ABX_MA	10.0374	1.35294	0.00865801
Cortisone	ABX_MA	9.96943	1.46951	0.0411255
Isobutyryl-L-carnitine	ABX_MA	9.95831	1.7887	0.0021645
Octyl-Beta-D-Glucopyranoside	ABX_MA	9.93218	1.52954	0.00865801
Norelgestromin	ABX_MA	9.84735	1.42236	0.025974
3-Hydroxycinnamic acid	ABX_MA	9.55181	1.81729	0.0021645
Kainic acid	ABX_MA	9.36851	1.67834	0.00715478
Lificiguat	ABX_MA	9.28621	1.71409	0.004329
Desoxycortone	ABX_MA	8.82465	1.63851	0.0151515
LPC(0:0/14:0)	ABX_MA	8.66657	1.72874	0.0021645
Ala-Ser	ABX_MA	8.51014	1.3354	0.025974
3-Aminobenzamide	ABX_MA	8.1335	1.78903	0.0021645
Iminodiacetic acid	ABX_MA	8.04648	1.38594	0.0151515
n,n'-Dihydroxyoctanediamide	ABX_MA	7.89476	1.5993	0.000252885
Hexylresorcinol	ABX_MA	7.78765	1.67684	0.0024991
Inosine triphosphate	ABX_MA	7.78587	1.62978	0.004329
Bilirubin (E-E)	ABX_MA	7.64016	1.74893	0.0009558
Biotin	ABX_MA	7.53499	1.68923	0.0021645
2-Phenoxyethanol	ABX_MA	7.47817	1.69444	0.0021645
Pelargonic acid	ABX_MA	7.35941	1.27467	0.025974
Xanthosine-5'-monophosphate	ABX_MA	7.06712	1.65621	0.004329
N-Acetylgalactosamine	ABX_MA	7.06699	1.15176	0.025974
(1H-Indol-4-yl)methanamine	ABX_MA	6.77971	1.4856	0.00865801
Maltol	ABX_MA	6.5177	1.33273	0.0411255
Val-Leu	ABX_MA	6.45058	1.42554	0.00865801
L-Alanine	ABX_MA	6.19438	1.57948	0.00113958
5-Phenyl-1-pentanol	ABX_MA	6.13409	1.48719	0.0021645
Ubiquinone-2	ABX_MA	6.07485	1.53897	0.004329
5-Phenylpenta-2,4-dienoic acid	ABX_MA	6.04713	1.26592	0.0411255
Glycyllysine	ABX_MA	6.01638	1.63023	0.004329
Benzenebutanoic acid	ABX_MA	5.91316	1.58762	0.000661533
N-Arachidonoyl-L-Serine	ABX_MA	5.68732	1.38321	0.025974
8-Hydroxyguanosine	ABX_MA	5.54	1.66774	2.82e-05
2-Amino-2-deoxymannose	ABX_MA	5.32306	1.51619	0.004329
Undecylenic acid	ABX_MA	5.27941	1.33411	0.0411255
11beta-Hydroxyandrostenedione	ABX_MA	5.23888	1.42493	0.0021645
Glycine dehydrocholic acid	ABX_MA	5.23118	1.39175	0.0151515
Pregnanediol	ABX_MA	5.00745	1.38154	0.0411255
Isopentenyl pyrophosphate	ABX_MA	5.00162	1.11593	0.0151515
Glycyrrhizinate	ABX_MA	4.95195	1.52836	0.000749783
Lys-Met	ABX_MA	4.90353	1.61014	0.00135496
Cinchonidine	ABX_MA	4.76659	1.53933	0.00865801
Alprostadil	ABX_MA	4.64688	1.32417	0.004329
DL-Homocysteine	ABX_MA	4.59749	1.29818	0.0411255
Benzophenone	ABX_MA	4.50351	1.60381	0.0021645
Imipramine hydrochloride	ABX_MA	4.4034	1.54811	0.004329
2-Acetylpyrazine	ABX_MA	4.39051	1.70474	0.000189742
LPC(18:2/0:0)	ABX_MA	4.36004	1.36401	0.0303479
Endorphine-2-trifluoroacetate	ABX_MA	4.29332	1.41132	0.00865801
h-d-Tyr-otbu	ABX_MA	4.11841	1.35979	0.0151515
Urobilin	ABX_MA	4.08419	1.24415	0.0411255
Prostaglandin E2 isopropyl ester	ABX_MA	4.04093	1.54565	0.000422842
beta-Amyrone	ABX_MA	3.86949	1.53681	0.00475476
Pyridine	ABX_MA	3.76876	1.44747	0.0134217
9-Octadecynoic acid	ABX_MA	3.64898	1.47387	0.0063206
Carnitine C12:0	ABX_MA	3.51011	1.23438	0.0411255
2-Hydroxyquinoline-4-carboxylic acid	ABX_MA	3.49457	1.60236	0.004329
Phe-Glu	ABX_MA	3.38074	1.6784	0.00122634
Prostaglandin F2beta	ABX_MA	3.16672	1.49471	0.00346066
Bis-ferulamidobutane	ABX_MA	3.15135	1.28148	0.0199884
Jatrorrhizine	ABX_MA	3.14243	1.24798	0.0257092
4(5)-EpDPE methyl ester	ABX_MA	3.09378	1.15375	0.0411255
Lys-Pro-Arg	ABX_MA	3.07939	1.42471	0.0151515
18-Hydroxycorticosterone	ABX_MA	3.07794	1.5363	0.00426334
Styrene	ABX_MA	3.04538	1.80893	0.0021645
Acetylcholine	ABX_MA	2.95796	1.27409	0.0411255
Silodosin	ABX_MA	2.7977	1.56069	0.0151515
N-methyl arachidonoyl amine	ABX_MA	2.67566	1.02059	0.0229733
Ampicillin	ABX_MA	2.62963	1.40251	0.0021645
Soyasapogenol E	ABX_MA	2.57254	1.46246	0.00248631
Isonicotinic acid	ABX_MA	2.39819	1.48787	0.00790184
Folic acid	ABX_MA	2.36182	1.29879	0.00665822
13(R)-HODE	ABX_MA	2.305	1.27065	0.0338306
Mesterolone	ABX_MA	2.29954	1.26935	0.0188668
Nootkatol	ABX_MA	2.22262	1.69447	0.00172823
2-Methyl-1-pyrroline	ABX_MA	2.1256	1.25311	0.0408429
Boldenone	ABX_MA	2.06309	1.55319	0.00209877
Ursolic acid	ABX_MA	2.02076	1.16759	0.0125452
Levosimendan	ABX_MA	1.96189	1.40783	0.0151515
Corydaline	ABX_MA	1.90562	1.24868	0.0411255
Nifuroxazide	ABX_MA	1.90342	1.12531	0.0411255
Propacetamol hydrochloride	ABX_MA	1.89281	1.15623	0.0496861
Formestane	ABX_MA	1.88547	1.23806	0.0411255
(4Z,-7Z,-10Z,-13Z,-16Z,-19Z)--Eicosahexaenoate	ABX_MA	1.87656	1.25952	0.0202754
Phenylalanylserine	ABX_MA	1.84586	1.3263	0.0246415
Prolylglutamic acid	ABX_MA	1.82603	1.42877	0.0155152
(9Z,11E,13S,15Z)-13-Hydroxyoctadeca-9,11,15-trienoic acid	ABX_MA	1.75988	1.46864	0.00529363
Ala-ile	ABX_MA	1.68045	1.2195	0.0321664
1-Naphthylamine	ABX_MA	1.63324	1.39898	0.0106436
Allysine	ABX_MA	1.62003	1.55175	0.000933078
N-(Cyclopropylmethyl)-7-[3,5-dihydroxy-2-(3-hydroxy-5-phenylpent-1-EN-1-YL)cyclopentyl]hept-5-enamide	ABX_MA	1.54985	1.44758	0.025974
Glu-Phe-Alanine	ABX_MA	1.53046	1.40098	0.0071496
Arg-Val-Lys	CON_MA	0.66076	1.11346	0.0254886
Gly-Lys-Ser-Asn-Phe	CON_MA	0.645239	1.43886	0.00643204
Arg-Phe-Val	CON_MA	0.643616	1.29356	0.0238686
Gly-Ala-Asn-Val-Arg	CON_MA	0.641979	1.45578	0.00761523
Lys-Leu-Tyr	CON_MA	0.641783	1.25707	0.0204524
N-(2-hydroxyethyl)icosanamide	CON_MA	0.641749	1.49976	0.000830441
Glu-Phe-Tyr-Leu-Gly	CON_MA	0.635896	1.51792	0.0052904
Met-His-Val	CON_MA	0.620796	1.11102	0.0370923
Bufa-20,22-dienolide	CON_MA	0.61727	1.28862	0.0102335
Gly-Arg-Val-Arg-Leu	CON_MA	0.583905	1.42404	0.0165381
Val-Asn-Arg	CON_MA	0.583534	1.23047	0.0424187
1-(9Z-heptadecenoyl)-sn-glycero-3-phosphoethanolamine	CON_MA	0.568372	1.38557	0.0155525
His-Met-Arg	CON_MA	0.554988	1.40122	0.0110976
Arg-Gly-Phe	CON_MA	0.554006	1.19489	0.032472
Gln-Leu-Lys	CON_MA	0.548648	1.65407	0.000686602
Gln-Glu-Ile-Arg	CON_MA	0.543094	1.4687	0.00467352
Carnitine C14:0	CON_MA	0.540495	1.47487	0.00805965
1-Indanone	CON_MA	0.52497	1.36684	0.0156096
Carnitine C10:2	CON_MA	0.515048	1.20751	0.0151515
Phe-Val-Asp	CON_MA	0.509474	1.27186	0.0195673
MG(0:0/22:6/0:0)	CON_MA	0.505661	1.41165	0.00763076
DL-Carbidopa	CON_MA	0.500421	1.12392	0.0312198
Benzocaine	CON_MA	0.496281	1.36752	0.0138963
(Z)-7-[(2R)-2-amino-2-carboxyethyl]sulfanyl-2-[[(1R)-2,2-dimethylcyclopropanecarbonyl]amino]hept-2-enoic acid	CON_MA	0.496232	1.35312	0.025974
Ile-Tyr	CON_MA	0.496177	1.09422	0.00865801
Phe-Tyr-Val-Lys	CON_MA	0.4931	1.31619	0.025691
Met-Asn-Ser-Phe-Val	CON_MA	0.485383	1.20441	0.0317884
Ile-Phe-Thr-Asp-Gln	CON_MA	0.482685	1.46691	0.00202902
Lys-Thr-Phe-Glu	CON_MA	0.48175	1.21672	0.0394261
Val-Glu-Arg-Gln-Val	CON_MA	0.474628	1.48215	0.0104465
Val-Thr-Ala-Asp-Lys	CON_MA	0.469327	1.21968	0.0344418
Val-Asn-Asp-Lys	CON_MA	0.467946	1.22696	0.0316249
Ala-Phe-Gln-Lys	CON_MA	0.467386	1.04969	0.0398446
Pro-Glu-Leu-Ala-Lys	CON_MA	0.465919	1.31773	0.00865801
Leu-Pro-Glu-Phe-Tyr	CON_MA	0.464236	1.33577	0.0307954
Met-Ala-Lys-Lys-Asp	CON_MA	0.463423	1.15711	0.025974
Asn-Leu-Ser-Pro-Asn	CON_MA	0.462047	1.35855	0.0284178
Lys-Leu-Gly-Gln-Ser	CON_MA	0.459562	1.10445	0.0285386
Pro-His-Phe-Asp-Lys	CON_MA	0.457653	1.52147	0.00908121
Ala-Pro-Arg-Lys-Lys	CON_MA	0.457295	1.38216	0.00190091
Asp-Pro-Lys-Ile-Ala	CON_MA	0.453897	1.25514	0.030516
Ser-Ala-Asp-Lys	CON_MA	0.45263	1.43714	0.0021645
Thr-Glu-Lys-Asp-Glu	CON_MA	0.451033	1.34453	0.0245816
Thr-Phe-Leu-Thr-Gln	CON_MA	0.450796	1.33724	0.0359569
3-Azaniumyl-4-[(1-methoxy-1-oxo-3-phenylpropan-2-yl)amino]-4-oxobutanoate	CON_MA	0.45024	1.12837	0.0411255
Isobutyric acid	CON_MA	0.445813	1.12457	0.0371997
Isodeoxycholic acid	CON_MA	0.44342	1.32979	0.00862663
7-Ketodeoxycholic acid	CON_MA	0.440839	1.4622	0.0059726
2,4-Di-tert-butylphenol	CON_MA	0.438701	1.16799	0.0112548
Sebacic acid	CON_MA	0.436757	1.04317	0.0163695
Xanthine	CON_MA	0.435702	1.21761	0.0199425
Apocholic acid	CON_MA	0.432505	1.77623	1.17e-05
Vanillic acid	CON_MA	0.429814	1.24437	0.00311371
Glutaric acid	CON_MA	0.427664	1.21665	0.025974
2-Oxovaleric acid	CON_MA	0.426711	1.27103	0.00948964
4-Hydroxybenzaldehyde	CON_MA	0.42496	1.21172	0.025974
FFA(13:0)	CON_MA	0.424922	1.24023	0.0411255
FFA(14:0)	CON_MA	0.424237	1.16342	0.032478
L-Tyrosine	CON_MA	0.420364	1.2823	0.0112957
Hypoxanthine	CON_MA	0.419575	1.49035	0.004329
4-Ethynylaniline	CON_MA	0.418603	1.48443	0.0021645
Methylparaben	CON_MA	0.418283	1.74102	6.29e-05
6-keto-PGF1α	CON_MA	0.412922	1.40979	0.0180031
L-Lysine	CON_MA	0.412721	1.33026	0.0197708
Hydrocinnamic acid	CON_MA	0.412696	1.32542	0.0411255
N-Acetylleucine	CON_MA	0.404479	1.41062	0.0199655
Ketoleucine	CON_MA	0.403741	1.31234	0.00868946
Benzoic acid	CON_MA	0.403517	1.32147	0.0209199
Prostaglandin F2α	CON_MA	0.400286	1.3442	0.0105983
Undecanedioic acid	CON_MA	0.398358	1.372	0.00544311
Nordeoxycholic acid	CON_MA	0.396709	1.48075	0.00122755
prostaglandin B2	CON_MA	0.395716	1.70273	0.00138589
α-Ketoglutaric Acid (α-KG)	CON_MA	0.39563	1.27636	0.00865801
Val-val	CON_MA	0.395265	1.31144	0.011983
Prostaglandin D3	CON_MA	0.393022	1.33837	0.0075268
Hyodeoxycholic acid	CON_MA	0.391443	1.36064	0.0062388
2-Hydroxy-2-methylbutyric acid	CON_MA	0.388904	1.32055	0.00666434
Phenylalanylphenylalanine	CON_MA	0.38805	1.192	0.0120737
Flavin adenine dinucleotide	CON_MA	0.387964	1.11831	0.00894888
Leucinic acid	CON_MA	0.386839	1.34066	0.0282258
Valeric acid	CON_MA	0.383114	1.52579	0.00865801
7-ketolithocholic acid	CON_MA	0.382873	1.37387	0.00319412
Adipic acid	CON_MA	0.382513	1.57455	0.00865801
Indole-3-propionic acid	CON_MA	0.381412	1.26186	0.00763559
Lumichrome	CON_MA	0.374757	1.15661	0.025974
11-deoxy PGE1	CON_MA	0.374679	1.81918	1.9e-05
Monobutyl phthalate	CON_MA	0.372315	1.1576	0.025974
3-Hydroxy-3-methyloxindole	CON_MA	0.371016	1.29911	0.00834439
2-Hexyldecanoic acid	CON_MA	0.369877	1.31503	0.00522654
leukotriene C4	CON_MA	0.368204	1.30197	0.0389491
Hippuric acid	CON_MA	0.36761	1.36696	0.004329
1,11-Undecanedicarboxylic acid	CON_MA	0.367039	1.65735	0.00446467
5-Carboxyvanillic acid	CON_MA	0.36641	1.20534	0.0217121
5-F2t-IsoP	CON_MA	0.366036	1.55883	0.00177981
Homovanillic acid sulfate	CON_MA	0.365772	1.60579	0.0035718
PGF3α	CON_MA	0.365013	1.20693	0.0356948
3,4-Dimethoxycinnamic acid	CON_MA	0.363877	1.22839	0.00318614
Val-Met	CON_MA	0.363682	1.18564	0.0411255
Hexadecanedioic acid	CON_MA	0.362738	1.25046	0.00674091
Ascorbic acid	CON_MA	0.362672	1.18752	0.0259291
Prostaglandin K1	CON_MA	0.35636	1.11585	0.0411255
LTB4	CON_MA	0.356063	1.80537	0.0021645
Fumagillin	CON_MA	0.355968	1.14918	0.025974
N-Acetyl-L-alanine	CON_MA	0.355241	1.2194	0.0411255
(±)8(9)-DiHET	CON_MA	0.351965	1.22138	0.00714838
Dodecyl glucopyranoside	CON_MA	0.351949	1.55385	0.00865801
Gemfibrozil	CON_MA	0.350393	1.23806	0.0159584
Oxypurinol	CON_MA	0.349021	1.56617	0.00170439
FFA(15:1)	CON_MA	0.348128	1.29049	0.00999553
6-Hydroxyhexanoic acid	CON_MA	0.345013	1.47742	0.004329
Sinapic acid	CON_MA	0.344098	1.14341	0.00138302
2'-Deoxyinosine	CON_MA	0.340819	1.89067	0.0021645
13,14-Dihydro-15-keto-PGE2	CON_MA	0.340256	1.4678	0.00268073
Trolox	CON_MA	0.337665	1.33011	0.000823446
2,2-Dimethylsuccinic acid	CON_MA	0.336169	1.5879	0.0053837
(±)13-HpODE	CON_MA	0.336027	1.12128	0.0354673
Leu-Glu	CON_MA	0.335169	1.21898	0.029967
2'-Deoxyuridine	CON_MA	0.335109	1.45477	0.00528604
5-Hydroxyindoleacetic acid	CON_MA	0.3343	1.29652	0.006071
Prostaglandin f1alpha	CON_MA	0.332676	1.30067	0.0055636
Lipoxin B4	CON_MA	0.331668	1.22678	0.0190736
3-Hydroxyvalproic acid	CON_MA	0.331357	1.40979	0.0152037
11-keto-TXB2	CON_MA	0.330005	1.40695	0.00635318
cis,cis-Muconic acid	CON_MA	0.32876	1.30647	0.025974
Maltose	CON_MA	0.326965	1.52776	0.00366675
Glyceric acid	CON_MA	0.323546	1.07692	0.025974
5,5'-Dehydrodivanillate	CON_MA	0.323236	1.51871	0.00164277
7-Methylxanthine	CON_MA	0.321351	1.40478	0.00356448
Erythrose	CON_MA	0.320052	1.22611	0.0411255
Acetylsalicylic acid	CON_MA	0.319323	1.3479	0.025974
Oxalacetic acid	CON_MA	0.316636	1.40278	0.00303112
O-acetyl-L-serine	CON_MA	0.316503	1.2158	0.0217279
LPE(18:0/0:0)	CON_MA	0.313474	1.55374	0.004329
Pyruvic Acid	CON_MA	0.312379	1.24754	0.0151515
Prostaglandin D1	CON_MA	0.310959	1.18697	0.0411255
N-(5Z,8Z,11Z,14Z)-5,8,11,14-eicosatetraen-1-yl-4-hydroxybenzamide	CON_MA	0.310284	1.43948	0.0151515
8-Anilino-1-naphthalenesulfonic acid	CON_MA	0.307398	1.18671	0.00796436
Eicosapentaenoyl Serotonin	CON_MA	0.304887	1.77114	0.000756776
2-Pentadecanone	CON_MA	0.303928	1.50703	0.00613684
Tyr-Asp	CON_MA	0.301072	1.53518	0.00865801
Glycochenodeoxycholic acid	CON_MA	0.295951	1.53635	0.00212084
2-Heptyl-4-hydroxyquinoline n-oxide	CON_MA	0.295272	1.32006	0.00825743
L-Methionylglycine	CON_MA	0.294511	1.59087	0.00251898
Ethyl N-acetyl-L-tyrosinate	CON_MA	0.293873	1.19033	0.0411255
Pyroglutamic acid	CON_MA	0.293581	1.17069	0.0411255
Myristoleic acid	CON_MA	0.29332	1.08681	0.025974
Isovaleric acid	CON_MA	0.291905	1.5143	0.000660155
L-Cysteinesulfinic acid	CON_MA	0.291327	1.64935	0.000120374
Tauro-beta-muricholic acid	CON_MA	0.290286	1.73717	0.0021645
8-hydroxy-2'-deoxy Guanosine	CON_MA	0.290266	1.55233	0.0019503
Lysyl threonine	CON_MA	0.289262	1.34243	0.0111278
2-Indolecarboxylic acid	CON_MA	0.28918	1.09703	0.025974
20-Hydroxy-leukotriene B4	CON_MA	0.288494	1.42025	0.00124114
3-Methylcrotonyl Glycine	CON_MA	0.287985	1.38707	0.0151515
Indole-3-carbinol	CON_MA	0.287725	1.16011	0.025974
Methylmalonic Acid	CON_MA	0.287242	1.58219	0.000339733
prostaglandin J2	CON_MA	0.286598	1.36882	0.00163439
2-Azidoethyl 2-Acetamido-2-deoxy-beta-D-glucopyranoside	CON_MA	0.286459	1.50174	0.000129124
Angiotensin III	CON_MA	0.285656	1.50105	0.00022087
3-Hydroxyphenylacetic acid	CON_MA	0.283882	1.55958	0.00135392
Isoeugenol	CON_MA	0.283609	1.23841	0.0411255
Caffeic acid	CON_MA	0.282643	1.70798	0.0021645
prostaglandin B1	CON_MA	0.282126	1.37214	0.0085341
Tosyl-L-lysine chloromethyl ketone	CON_MA	0.280555	1.40091	0.00252143
N-Methyltryptamine	CON_MA	0.278735	1.38817	0.0118535
Asparagine	CON_MA	0.277815	1.55143	0.0411255
m-Cresol	CON_MA	0.276831	1.41559	0.0128396
Indole	CON_MA	0.276575	1.28286	0.0411255
8-Methyl-6-nonenoic acid	CON_MA	0.274861	1.54816	0.004329
Oxoadipic acid	CON_MA	0.272733	1.61659	0.00865801
3-Methoxycinnamic acid	CON_MA	0.27087	1.88558	1.59e-05
Isosteviol	CON_MA	0.26998	1.3694	0.00179655
6-Hydroxymelatonin	CON_MA	0.269873	1.3121	0.00559526
Ecdysone	CON_MA	0.269793	1.24745	0.025974
2-Cyclohexyl-2-hydroxy-2-phenylacetic acid	CON_MA	0.265424	1.61181	0.00157383
N-(3-Hydroxypropyl)phthalimide	CON_MA	0.2596	1.70441	0.00071024
L-Fucose	CON_MA	0.258614	1.77551	0.0021645
Indolepyruvate	CON_MA	0.258105	1.45261	0.025974
Kirenol	CON_MA	0.256313	1.16953	0.0411255
5-Methoxytryptophol	CON_MA	0.255605	1.49242	0.013803
2,6-Dimethoxybenzoic acid	CON_MA	0.253998	1.44263	0.00481072
2,4-Dihydroxy-3,6-dimethylbenzoic acid	CON_MA	0.252351	1.33537	0.0021645
N-(3-hydroxyphenyl)-Arachidonoyl amide	CON_MA	0.252257	1.52267	0.000370939
Dinitolmide	CON_MA	0.246253	1.38005	0.000178832
Aleuritic acid	CON_MA	0.237535	1.45362	4.31e-05
Dehydrolithocholic acid	CON_MA	0.235477	1.60154	0.00139159
Abietic acid	CON_MA	0.234506	1.3968	0.00828844
Quinolinic acid	CON_MA	0.23102	1.55909	0.00135448
Dihydrobiopterin	CON_MA	0.230501	1.25473	0.025974
2-Amino-5-nitrobenzophenone	CON_MA	0.22993	1.42084	0.000282774
GW 590735	CON_MA	0.227841	1.53122	0.000148664
Deoxycytidine	CON_MA	0.227645	1.39391	0.00431537
CAY-10573	CON_MA	0.22683	1.34216	0.025974
5,15-DiHETE	CON_MA	0.226071	1.24789	0.00865801
S-Sulfo-L-Cysteine	CON_MA	0.225467	1.41406	0.01626
Panthenol	CON_MA	0.224352	1.15726	0.0411255
4-Nitrophenol	CON_MA	0.221089	1.44816	0.00865801
N-Methyl-D-aspartic acid	CON_MA	0.217338	1.46993	0.000570011
Tiglylglycine	CON_MA	0.216862	1.27595	0.00865801
Desthiobiotin	CON_MA	0.214772	1.17728	0.0411255
(±)9-HpODE	CON_MA	0.214579	1.66522	0.000608402
(R)-(-)-1-Amino-2-propanol	CON_MA	0.21392	1.31399	0.025974
Levoglucosan	CON_MA	0.211756	1.5011	0.000388077
L-Cysteine	CON_MA	0.210476	1.33533	0.00865801
4,4'-Methylenebis(2-methylaniline)	CON_MA	0.210342	1.41481	0.00509053
Orotic acid	CON_MA	0.209176	1.71726	0.00118957
Uridine-5'-diphosphate	CON_MA	0.207311	1.6613	0.004329
6-trans Leukotriene B4	CON_MA	0.207168	1.5337	0.0021645
Carnosic acid	CON_MA	0.207075	1.56677	0.0021645
Nicotinamide riboside	CON_MA	0.206171	1.37149	0.025974
D-Glucose 6-Phosphate	CON_MA	0.20156	1.58146	0.000955717
Docosahexaenoic acid	CON_MA	0.198475	1.45087	0.00865801
6-ketoprostaglandin E1	CON_MA	0.198133	1.61723	0.0151515
FFA(12:1)	CON_MA	0.197756	1.46427	0.0411255
Cinnamoylglycine	CON_MA	0.197632	1.40625	0.0055454
Resolvin E1	CON_MA	0.197275	1.13152	0.0411255
9-Aminoacridine	CON_MA	0.195717	1.20247	0.025974
13,14-dihydro-15-keto PGD2	CON_MA	0.191286	1.17989	0.00865801
5-Methoxy-L-Tryptophan	CON_MA	0.189847	1.63117	9.42e-05
Corticosterone	CON_MA	0.189737	1.18506	0.0411255
(±)13(14)-DiHDPE(A)	CON_MA	0.1895	1.50271	0.004329
2-Cyano-3-[3-ethoxy-4-hydroxy-5-[(phenylthio)methyl]phenyl]-2-propenamide	CON_MA	0.189024	1.66339	0.0021645
5-Phenylvaleric acid	CON_MA	0.188622	1.5825	0.0050463
prostaglandin D2	CON_MA	0.188581	1.54509	0.0193734
Homovanillic acid	CON_MA	0.188565	1.51371	0.0151515
Camptothecin	CON_MA	0.186995	1.31829	0.0151515
Olivetolic acid	CON_MA	0.186471	1.66766	0.0021645
(±)12-HEPE	CON_MA	0.185504	1.61845	0.0021645
Pivalic acid	CON_MA	0.185198	1.37351	0.00289205
L-Leucine	CON_MA	0.184927	1.63144	0.004329
p-Cresol	CON_MA	0.181583	1.45195	0.0151515
6-C-beta-glucopyranosyl-8-C-alpha-arabinopyranosylapigenin	CON_MA	0.180975	1.52981	0.000458691
16-Hydroxyhexadecanoic acid	CON_MA	0.180721	1.45649	0.00865801
8-Hydroxyquinoline	CON_MA	0.179907	1.5387	0.00105039
Indole-4-carboxaldehyde	CON_MA	0.179677	1.78339	0.0021645
Acetylleucine	CON_MA	0.177883	1.22392	0.0411255
Gln-Ile	CON_MA	0.176296	1.34156	0.000236009
Pentadecanoic acid	CON_MA	0.176195	1.49382	0.00499812
Benzeneacetonitrile	CON_MA	0.175054	1.57838	0.00386632
Acamprosate	CON_MA	0.174925	1.43041	0.00355404
Glu-Val	CON_MA	0.174683	1.44955	0.00479193
11β-13,14-dihydro-15-keto Prostaglandin F2α	CON_MA	0.174154	1.62033	0.0021645
8-isoprostaglandin F1α	CON_MA	0.173887	1.4809	0.00865801
Baicalin	CON_MA	0.173874	1.44307	0.0151515
15-cyclohexyl pentanor Prostaglandin F2alpha	CON_MA	0.172919	1.57586	0.000772451
N(4)-Acetylsulfadiazine	CON_MA	0.172896	1.5264	0.00945875
Ponasterone A	CON_MA	0.172876	1.35474	0.025974
R-1 Methanandamide Phosphate	CON_MA	0.171237	1.62649	0.00159629
8-Epi-prostaglandin F2alpha	CON_MA	0.170509	1.2478	0.0411255
(S)-2-amino-6-oxopimelic acid	CON_MA	0.169752	1.83477	0.000169893
9-deoxy-9-methylene-Prostaglandin E2	CON_MA	0.169746	1.33683	0.025974
Geranylgeranyl diphosphate	CON_MA	0.167918	1.81101	0.0021645
Pomiferin	CON_MA	0.167883	1.52174	0.00865801
prostaglandin E3	CON_MA	0.166369	1.57767	0.0021645
Prostaglandin E2 Ethanolamide	CON_MA	0.1661	1.53129	0.00056885
Dihydrophaseic acid	CON_MA	0.161619	1.42189	0.025974
alpha-CYANO-3-HYDROXYCINNAMIC ACID	CON_MA	0.160372	1.35026	0.0151515
Monosodium glutamate	CON_MA	0.159031	1.66677	0.0021645
3-Hydroxyoctanoic acid	CON_MA	0.158753	1.51175	0.00414623
3-Hydroxydecanoic acid	CON_MA	0.158111	1.51647	0.00865801
Versicolorin A	CON_MA	0.157021	1.50361	0.00252325
Butaprost (free acid form)	CON_MA	0.154384	1.56435	0.00181432
16,16-dimethyl-6-keto Prostaglandin E1	CON_MA	0.153086	1.47638	0.0021645
19R-hydroxy-PGF1alpha	CON_MA	0.15297	1.59898	0.0021645
6-Benzylthioguanine	CON_MA	0.15263	1.21191	0.0411255
gomisin N	CON_MA	0.150632	1.76621	0.0021645
(Z)-7-[(1R,2R,3R)-3-Hydroxy-2-[(E,4R)-4-hydroxy-4-(1-propylcyclobutyl)but-1-enyl]-5-oxocyclopentyl]hept-5-enoic acid	CON_MA	0.15022	1.69594	0.0021645
Cynarine	CON_MA	0.149392	1.28079	0.025974
trans-Latanoprost Acid	CON_MA	0.148528	1.17527	0.0411255
ent-8-iso-15(S)-Prostaglandin F2	CON_MA	0.148484	1.92711	0.0021645
Amastatin	CON_MA	0.148289	1.43948	0.00042359
L-Alanyl-L-tryptophan	CON_MA	0.14806	1.44035	0.004329
9S,11R-dihydroxy-15-oxo-prostanoic acid	CON_MA	0.147442	1.75366	0.0021645
Nelarabine	CON_MA	0.144682	1.62784	0.00105981
Sinefungin	CON_MA	0.142158	1.47629	0.0021645
1-tert-butyl-3-(naphthalen-1-ylmethyl)-1H-pyrazolo[3,4-d]pyrimidin-4-amine	CON_MA	0.141623	1.54292	0.000277305
(S)-[8]-Gingerol	CON_MA	0.141514	1.73048	0.0021645
3-Hydroxytetradecanoic acid	CON_MA	0.14104	1.5494	0.00865801
3-Hydroxydodecanoic acid	CON_MA	0.137488	1.35095	0.0151515
Androsterone sulfate	CON_MA	0.137094	1.25836	0.0151515
Adouetine Y	CON_MA	0.136854	1.60763	0.004329
Guvacine	CON_MA	0.13632	1.40906	0.0021645
Ciclopirox	CON_MA	0.135992	1.42315	0.00865801
Sunitinib	CON_MA	0.134959	1.32559	0.0411255
Naringin	CON_MA	0.134597	1.40512	0.000999292
4-Hydroxybenzenesulfonic acid	CON_MA	0.132124	1.28551	0.025974
N-Palmitoyl Taurine	CON_MA	0.129682	1.90275	0.0021645
Traumatin	CON_MA	0.127968	1.91697	0.0021645
Multifidol	CON_MA	0.12756	1.68707	0.0021645
2-Thiouracil	CON_MA	0.126742	1.69677	0.0021645
Morin	CON_MA	0.126696	1.71674	0.00865801
Nalidixic acid	CON_MA	0.123478	1.63989	0.0021645
Emodin	CON_MA	0.123418	1.57255	0.00865801
Madecassol	CON_MA	0.12323	1.54014	0.0021645
N-AcetyTryptophan	CON_MA	0.123139	1.59061	0.00865801
cyclic ADP-ribose	CON_MA	0.120646	1.63318	0.000212085
Cynaroside	CON_MA	0.117877	1.73144	0.0021645
(+)-Gallocatechin	CON_MA	0.117419	1.59546	0.000532307
5-(6-Hydroxy-2,5,7,8-tetramethyl-chroman-2-YL)-2-methyl-pentanoic acid	CON_MA	0.114394	1.64564	0.0021645
alpha-CEHC	CON_MA	0.113214	1.41069	0.0151515
12,13-DiHOME	CON_MA	0.112974	1.53548	0.00865801
Latanoprost(free acid)-d4	CON_MA	0.109858	1.19408	0.0379415
FFA(16:0)	CON_MA	0.108488	1.42204	0.025974
3-Amino-4-hydroxybenzoic acid	CON_MA	0.10847	1.68335	0.0021645
Indole-5-carboxylic acid	CON_MA	0.10588	1.81678	0.0021645
9,10-Dihydroxystearic acid	CON_MA	0.105842	1.713	0.0021645
2-Hydroxyoctadecanoic acid	CON_MA	0.103446	1.40231	0.025974
(±)7(8)-DiHDPE(A)	CON_MA	0.10317	1.36433	0.025974
3,5-Dihydroxybenzoic acid	CON_MA	0.101872	1.64085	0.004329
Glucose	CON_MA	0.10182	1.6221	0.000437504
Tropine	CON_MA	0.101661	1.72547	0.0021645
Aconitic acid	CON_MA	0.100751	1.39416	0.0151515
Arabinose	CON_MA	0.100488	1.58571	0.00865801
Gly-Ala-Pro-Met-Phe-Val-NH2	CON_MA	0.0997982	1.43423	0.025974
Quinaldic acid	CON_MA	0.0984762	1.55074	0.004329
Glutathione Reducedform	CON_MA	0.0978319	1.68763	0.00865801
15S-hydroxy,14R-(S-glutathionyl)-5Z,8Z,10E,12E-eicosatetraenoic acid	CON_MA	0.095387	1.64881	0.000933459
1,1-Bis(4-hydroxyphenyl)ethane	CON_MA	0.0951449	1.54082	0.00865801
Salicylhydroxamic acid	CON_MA	0.0945629	1.88525	0.0021645
2-Aminobenzenesulfonic acid	CON_MA	0.0935919	1.59064	0.0021645
Cysteinyl-glutamate	CON_MA	0.087533	1.24167	0.0151515
2,3-Bis(4-hydroxyphenyl)propionitrile	CON_MA	0.085033	1.76561	0.0021645
Humic acid	CON_MA	0.0844515	1.49946	0.00865801
4-Acetylbutyrate	CON_MA	0.0842479	1.49044	0.00865801
Tyr-Glu-Val-Lys	CON_MA	0.0834489	1.6498	0.004329
Glu-Tyr-Asn-Lys	CON_MA	0.0833648	1.47717	0.0021645
Fluprostenol methyl amide	CON_MA	0.0824088	1.40555	0.00865801
N-[2-(Dimethylamino)ethyl]-N-methyl-4-[({4-[4-morpholin-4-yl-7-(2,2,2-trifluoroethyl)-7H-pyrrolo[2,3-d]pyrimidin-2-yl]phenyl}carbamoyl)amino]benzamide	CON_MA	0.0815495	1.46424	0.00865801
3-Methyl-1-[1,3,7,9-tetrahydroxy-2,8-dimethyl-6-(3-methyl-1-oxobutyl)-4-dibenzofuranyl]-1-butanone	CON_MA	0.079059	1.59885	0.004329
Gln-Ile-Val-Glu	CON_MA	0.0755818	1.49097	0.025974
trans-Resveratrol 4'-O-glucuronide	CON_MA	0.0747956	1.67103	0.0021645
15(S)-Fluprostenol	CON_MA	0.073254	1.82874	0.0021645
Glu-Thr-His-Glu	CON_MA	0.0731966	1.70919	0.004329
[3-(3-Hydroxy-4-oxochromen-2-yl)phenyl] hydrogen sulate	CON_MA	0.0669721	1.50815	0.00865801
Gln-Phe-Ile-Lys	CON_MA	0.0662905	1.89646	0.0021645
Doramapimod	CON_MA	0.0641287	1.73506	0.00779583
Luteolin 4'-methyl ether 3'-sulfate	CON_MA	0.0639741	1.83798	0.0021645
alphaS-Amino-2-[[4S-amino-4-carboxybutyl]amino]-4H-imidazo[4,5-b]pyridine-4-hexanoic acid	CON_MA	0.062101	1.4558	0.0151515
Stealthin C	CON_MA	0.0594261	1.86956	0.00277843
9-[(3S,4S,5R)-3,4-dihydroxy-5-(hydroxymethyl)oxolan-2-yl]-1H-purin-6-one	CON_MA	0.0585443	1.94315	0.0021645
Propionic acid	CON_MA	0.0578686	1.70484	0.0021645
9-Oxo-nonanoic acid	CON_MA	0.0571572	1.44914	0.0021645
h-gamma-Glu-leu-oh	CON_MA	0.0453986	1.63745	0.00779583
Lys-Met-OH	CON_MA	0.0430244	1.73481	0.0021645
(9Z,11E,13R)-13-hydroperoxyoctadeca-9,11-dienoic acid	CON_MA	0.0394367	1.6273	0.0151515
(5S,6R,7E,9E,11Z,14Z)-6-[(2S)-2-amino-2-carboxyethyl]sulfanyl-5-hydroxyicosa-7,9,11,14-tetraenoic acid	CON_MA	0.0374419	1.70841	0.0021645
Arginylasparagine	CON_MA	0.0343212	1.80761	0.0021645
Phe-Val-Lys-Lys	CON_MA	0.0337202	1.7572	0.0021645
Lys-Val-Tyr-Lys	CON_MA	0.0327057	1.6178	0.0021645
magnesium;3-[(21S,22S)-26-ethyl-16-(1-hydroxyethyl)-12,17,21-trimethyl-4-oxo-11-propyl-23,25-diaza-7,24-diazanidahexacyclo[18.2.1.15,8.110,13.115,18.02,6]hexacosa-1,5,8(26),9,11,13(25),14,16,18,20(23)-decaen-22-yl]propanoic acid	CON_MA	0.0301272	1.87062	0.0021645
Leu-Ala-Arg-Glu	CON_MA	0.030032	1.57839	0.004329
Asp-Lys-Thr-Glu	CON_MA	0.0277558	1.71923	0.0021645
Asp-Leu-Ser-Glu	CON_MA	0.027583	1.75148	0.0021645
Acetoxy-10-gingerol	CON_MA	0.0274924	1.75436	0.0021645
Ile-Asp-Lys-Lys	CON_MA	0.0220429	1.8142	0.0021645
Phe-Thr-Arg-Lys	CON_MA	0.0220038	1.88153	0.00499812
Val-Thr-Ile-Asp	CON_MA	0.0149344	1.62539	0.0021645
5Androstan-3ol-17-one sulfate	CON_MA	0.0141629	1.81833	0.0021645
Ser-Leu-Val-Glu	CON_MA	0.0138647	1.90738	0.0021645
Asp-Ser-Asn-Lys	CON_MA	0.0127852	1.78224	0.0021645
Arg-Phe-Tyr-Arg	CON_MA	0.00983189	1.47468	0.0249921
Asn-Ser-Leu-Arg	CON_MA	0.00886895	1.79163	0.00499812
Asp-Phe-Val-Glu	CON_MA	0.00748703	1.84015	0.00366455
Leu-Phe-Ile-Asp	CON_MA	0.00687178	1.93649	0.0021645
Ala-Glu-Val-Asp	CON_MA	0.00685321	1.92452	0.0021645
Ala-Val-Lys-Arg	CON_MA	0.00587445	1.92033	0.00366455
Phe-Val-Ile-Glu	CON_MA	0.00210253	1.944	0.00366455
Thr-Ile-Asp-Phe-Glu	CON_MA	0.000901825	1.98142	0.0046977
(14S)-9,20,25-trimethoxy-15,30-dimethyl-7,23-dioxa-15,30-diazaheptacyclo[22.6.2.23,6.18,12.114,18.027,31.022,33]hexatriaconta-3(36),4,6(35),8,10,12(34),18,20,22(33),24,26,31-dodecaen-21-ol	CON_MA	0.000634438	1.78756	0.00277843

## Sheet: Table S2
Supplemental Table S2. Differential metabolites in juvenile groups: CON_JU vs ABX_JU.
Compounds	EnrichedGroup	Fold_Change	VIP	P-value
Ulipristal	ABX_JU	9.29345	2.36429	0.00315891
Versicolorin A	ABX_JU	8.89072	1.91569	0.023756
Oxfenicine	ABX_JU	8.37084	1.9885	0.0262238
Dexamethasone phosphate	ABX_JU	6.99733	1.54696	0.0174825
7-Hydroxycoumarinyl Arachidonate	ABX_JU	6.92197	2.33173	0.000108106
Camptothecin	ABX_JU	6.3677	1.74075	0.0378788
Rhapontigenin	ABX_JU	6.02259	2.11313	0.0174825
Lys-Ala-Phe	ABX_JU	5.95354	1.62058	0.0378788
Ethyl N-acetyl-L-tyrosinate	ABX_JU	5.88214	2.1613	0.0174825
Ethyl alpha-linolenate	ABX_JU	5.05411	2.31406	0.000582751
Trigonelline	ABX_JU	4.45939	1.75932	0.0262238
Acetoxy-6-gingerol	ABX_JU	4.32621	1.56875	0.0262238
9,10-Dihydroxystearic acid	ABX_JU	4.22612	2.49572	0.00029256
p-Toluenesulfonic acid	ABX_JU	3.92526	1.60209	0.0378788
1-Naphthylamine	ABX_JU	3.87321	2.06227	0.0378788
2,2,6,6-Tetramethyl-4-piperidinone	ABX_JU	3.64776	2.09511	0.0110723
6-Benzylthioguanine	ABX_JU	3.5453	1.88114	0.049973
15(S)-15-methyl-PGD2	ABX_JU	3.27333	2.33358	0.000582751
Phenol	ABX_JU	3.12271	2.34579	0.00110386
(+)-Penbutolol	ABX_JU	2.84144	1.36191	0.0378788
3-Hydroxybenzoic acid	ABX_JU	2.78458	2.23838	0.00264991
Pantoic acid	ABX_JU	2.77984	2.07466	0.002331
2-Phenoxyethanol	ABX_JU	2.7536	1.77974	0.018944
2H-Pyran-2-one, tetrahydro-4-hydroxy-4-methyl-, (R)-	ABX_JU	2.74824	2.04179	0.002331
9(10)-EpOME	ABX_JU	2.74716	1.97751	0.00699301
Styrene	ABX_JU	2.74305	2.03592	0.0110723
3,5-Dimethoxycinnamic acid	ABX_JU	2.74255	1.85118	0.0289591
Leu-Phe-Ile-Asp	ABX_JU	2.74146	2.23994	0.018932
3-(4-Hydroxyphenyl)chroman-7-ol	ABX_JU	2.7237	1.53433	0.020142
(S)-[8]-Gingerol	ABX_JU	2.71265	1.18074	0.0271037
4-Pregnen-17alpha,20beta-diol-3-one-20-sulfate	ABX_JU	2.71029	1.84373	0.029
Abietic acid	ABX_JU	2.70513	1.54319	0.0103273
6-(2-Prop-2-ynoxyphenyl)hexanoic acid	ABX_JU	2.67526	1.72058	0.003964
Pyridine-3,4-dicarboxylic acid	ABX_JU	2.66925	2.27954	0.00337798
6,9,12,15-Octadecatetraenoic acid methyl ester	ABX_JU	2.63291	1.89399	0.00964347
FFA(15:1)	ABX_JU	2.50536	2.36366	0.000505417
Flavin adenine dinucleotide	ABX_JU	2.49611	2.33057	0.00172826
Methyl benzoate	ABX_JU	2.47293	1.5245	0.0148555
Aminopterin	ABX_JU	2.41882	1.56121	0.0360847
Isopentenyl pyrophosphate	ABX_JU	2.40378	2.64022	1.92e-05
24-epi-Brassinolide	ABX_JU	2.39379	2.03173	0.0423408
Raffinose	ABX_JU	2.33782	1.50152	0.0441717
(±)7(8)-DiHDPE(A)	ABX_JU	2.21457	2.05832	0.00699301
(9Z,11E,13R)-13-hydroperoxyoctadeca-9,11-dienoic acid	ABX_JU	2.19319	1.51231	0.0190475
Dihydroactinidiolide	ABX_JU	2.19188	2.43835	0.00407925
6-trans Leukotriene B4	ABX_JU	2.19095	2.00872	0.0184115
3-Methylindole	ABX_JU	2.17178	1.79018	0.0174825
6-Hydroxynicotinic acid	ABX_JU	2.15306	1.80041	0.010454
Gamma-CEHC	ABX_JU	2.06762	2.02659	0.00334433
Corchorifatty acid F	ABX_JU	2.05614	1.57077	0.0094578
Androstanolone	ABX_JU	2.04256	1.81167	0.00514456
Isonicotinic acid	ABX_JU	2.01237	2.17516	0.00262825
Acetaminophen glucuronide	ABX_JU	2.01	1.45992	0.0368356
2-Hydroxyhexadecanoic acid	ABX_JU	1.98699	2.14208	0.0134672
N-Acetyl-L-phenylalanine	ABX_JU	1.97971	1.73528	0.0378788
2-Hydroxymyristic acid	ABX_JU	1.96686	1.87114	0.0443769
Vernolic acid	ABX_JU	1.96212	1.88159	0.0394705
12S-HHT	ABX_JU	1.94611	1.63573	0.0497192
Alprostadil	ABX_JU	1.9229	1.62445	0.0262238
2,3-dinor-8-iso Prostaglandin F2α	ABX_JU	1.90524	1.68638	0.0259044
1-Phenylbiguanide	ABX_JU	1.90041	1.57763	0.0464991
Desthiobiotin	ABX_JU	1.88861	1.38485	0.0286323
Pyridine	ABX_JU	1.8506	1.39025	0.0452779
BW-245C	ABX_JU	1.84993	1.60164	0.0360062
Isobutyric acid	ABX_JU	1.84701	1.62618	0.0254035
Uridine-5'-diphosphate	ABX_JU	1.80868	2.16701	0.016214
12,13-DiHOME	ABX_JU	1.78861	1.44287	0.0269867
Trp-Ser-Phe-Tyr-Leu	ABX_JU	1.74949	1.38437	0.0437259
Carnosine	ABX_JU	1.74149	1.97203	0.019004
p-Aminobenzoic acid	ABX_JU	1.73866	1.41624	0.0358546
13(R)-HODE	ABX_JU	1.73237	1.80847	0.00372665
(Z)-7-Hexadecen-1,16-olide	ABX_JU	1.71525	1.68776	0.0264325
N-Acetyl-L-glutamic acid	ABX_JU	1.71513	2.15667	0.00341436
Progeldanamycin	ABX_JU	1.7073	1.96421	0.00644689
Allysine	ABX_JU	1.70037	1.71834	0.0498635
Androstenedione	ABX_JU	1.68827	1.81627	0.0186563
trans-2-Octenoic acid	ABX_JU	1.67898	1.50803	0.0373821
Methyl linolenate	ABX_JU	1.67118	1.74247	0.0197865
2'-Deoxyinosine	ABX_JU	1.66959	1.49415	0.0465418
2-Dodecylbenzenesulfonic acid	ABX_JU	1.66944	1.67059	0.02136
(S)-2-amino-6-oxopimelic acid	ABX_JU	1.6336	2.13541	0.00190433
3-Methyloxindole	ABX_JU	1.62325	1.57744	0.0382131
trans-trans-Muconic acid	ABX_JU	1.59102	2.36509	0.00145436
(Z)-hexadec-2-enoic acid	ABX_JU	1.58733	1.60017	0.0369342
1-Amino-propan-2-ol	ABX_JU	1.56364	2.07171	0.0108429
FFA(11:0)	ABX_JU	1.56105	1.79139	0.0439582
2,4-Dihydroxypyrimidine-5-carboxylic acid	ABX_JU	1.55149	1.62418	0.0213135
3-Amino-2-naphthoic acid	ABX_JU	1.52605	1.90001	0.0215534
4-Ethyloctanoic acid	ABX_JU	1.52166	1.54139	0.0263261
(-)-alpha-Terpineol	ABX_JU	1.52164	1.53806	0.0174825
L-Cysteine	ABX_JU	1.49472	1.73226	0.0190343
Asp-Gly	ABX_JU	1.49011	1.68971	0.0391325
Cytosine	ABX_JU	1.45358	1.42506	0.0447911
Senecioic acid	ABX_JU	1.43421	2.07391	0.000942632
cotinine N-oxide	ABX_JU	1.39626	2.1217	0.0122069
N,N-Dimethylformamide	ABX_JU	1.38965	1.8456	0.0446944
Dopamine	ABX_JU	1.37229	1.91322	0.0217152
1-Hydroxylamino-2-phenylethane	CON_JU	0.726793	1.89566	0.0180741
D-phenylalanine	CON_JU	0.708209	1.9372	0.0178615
2'-Deoxyuridine	CON_JU	0.680894	1.85089	0.0378788
3-Methylglutaric acid	CON_JU	0.658311	2.03188	0.012247
Oleamide	CON_JU	0.654565	1.80058	0.0225341
Malic acid	CON_JU	0.65263	1.62669	0.0426065
Tryptophanol	CON_JU	0.650874	1.43432	0.0378788
N-Acetyl-DL-methionine	CON_JU	0.644193	2.04987	0.0108635
L-Leucine	CON_JU	0.616342	1.81809	0.0328968
L-Phenylalanine	CON_JU	0.607452	1.91359	0.0185514
Octadecadienamide	CON_JU	0.597366	1.98746	0.0101484
Asn-Phe-Ser-Arg	CON_JU	0.591678	1.43939	0.0378788
Lys-Pro-Lys	CON_JU	0.56837	1.64567	0.0406919
Benzeneacetonitrile	CON_JU	0.563642	1.77808	0.0174825
Succinic anhydride	CON_JU	0.546423	1.54225	0.0145589
3-Hydroxy-5-cholestenoic acid	CON_JU	0.530701	2.20224	0.00362801
Glycocyamine	CON_JU	0.528977	1.78216	0.002331
Adenine	CON_JU	0.512148	1.57247	0.0225964
L-Aspartyl-L-phenylalanine	CON_JU	0.511343	1.51763	0.0282237
Hydroxyquinoline	CON_JU	0.502564	2.15616	0.00723525
5,6,7,8-Tetrahydroquinolin-2(1H)-one	CON_JU	0.490823	2.11523	0.0109539
L-Theanine	CON_JU	0.479028	1.92257	0.0328465
2-Acetylpyrazine	CON_JU	0.477365	1.90477	0.00872896
(2E)-Decenoyl-ACP	CON_JU	0.450941	2.00839	0.0135869
L-Lysine	CON_JU	0.44836	2.08566	0.00407925
Cyclocreatine	CON_JU	0.442765	1.99614	0.0262238
L-Tryptophan	CON_JU	0.434503	1.9299	0.0378788
Glu-Val	CON_JU	0.433682	1.25895	0.0459444
Met-Phe	CON_JU	0.429441	1.42814	0.0476775
D-Fructose-6-phosphate	CON_JU	0.428962	1.50824	0.0427674
2-Methyl-1-pyrroline	CON_JU	0.426498	1.94785	0.0162213
Irinotecan	CON_JU	0.417064	1.75167	0.0378788
5-Acetamidovalerate	CON_JU	0.415561	2.1555	0.0110723
20alpha-Hydroxycholesterol	CON_JU	0.394406	1.25865	0.043857
3-(4-((3-Phenoxybenzyl)amino)phenyl)propanoic acid	CON_JU	0.389044	1.38366	0.0375147
S-(5-Adenosy)-L-Homocysteine	CON_JU	0.383507	1.44435	0.0378788
N-(Hydroxymethyl)nicotinamide	CON_JU	0.369205	1.81176	0.0174825
3-Methyl-1-[1,3,7,9-tetrahydroxy-2,8-dimethyl-6-(3-methyl-1-oxobutyl)-4-dibenzofuranyl]-1-butanone	CON_JU	0.358753	2.14438	0.00699301
Glu-Tyr	CON_JU	0.355295	2.23529	0.00407925
Val-Gln	CON_JU	0.349014	1.97846	0.0110723
Gln-Gln	CON_JU	0.347789	1.75985	0.0216207
Glu-Leu	CON_JU	0.344005	2.1523	0.0110723
4-Hydroxybenzyl alcohol	CON_JU	0.342839	2.10933	0.0011655
N-Hydroxy-2-phenylacetamide	CON_JU	0.341107	2.25334	0.00699301
Dihomo-gamma-linolenic acid	CON_JU	0.317981	2.20839	0.0174825
h-gamma-Glu-leu-oh	CON_JU	0.314568	2.4473	0.002331
Testosterone cypionate	CON_JU	0.305135	2.05777	0.00699301
1-(2-Bromophenyl)-3-(2-hydroxy-4-nitrophenyl)urea	CON_JU	0.285127	1.90791	0.00699301
L-Histidine	CON_JU	0.284626	2.0772	0.0262238
Cinnamoylglycine	CON_JU	0.284579	2.09627	0.0174825
18-Hydroxycorticosterone	CON_JU	0.272077	1.59824	0.0378788
Arginine Hydrochloride	CON_JU	0.267761	2.25279	0.00780626
Trp-Thr	CON_JU	0.259616	1.8824	0.0174825
4-(2-Hydroxyethyl)-1-piperazine ethanesulfonic acid	CON_JU	0.248843	2.10324	0.0012184
2-Phenylbutyric acid	CON_JU	0.244363	1.82155	0.0378788
1-Methylxanthine	CON_JU	0.243507	1.5985	0.0262238
Khivorin	CON_JU	0.241158	2.38115	0.00182774
Citrulline	CON_JU	0.236892	2.08068	0.0044042
Acetyl-L-carnitine	CON_JU	0.222259	2.06724	0.0174825
5Androstan-3ol-17-one sulfate	CON_JU	0.221749	1.59079	0.0262238
N4-(4-phenoxyphenethyl)quinazoline-4,6-diamine	CON_JU	0.219863	2.11437	0.0110723
Carnitine C16-OH	CON_JU	0.211546	2.11963	0.002331
Carnitine C2:0	CON_JU	0.202082	1.97572	0.0174825
magnesium;3-[(3R,21S,22S)-11-ethyl-16-(1-hydroxyethyl)-3-methoxycarbonyl-12,17,21,26-tetramethyl-4-oxo-23,25-diaza-7,24-diazanidahexacyclo[18.2.1.15,8.110,13.115,18.02,6]hexacosa-1,5,8(26),9,11,13(25),14,16,18,20(23)-decaen-22-yl]propanoic acid	CON_JU	0.198843	2.21736	0.0110723
Lys-Cys-Val-Ala-Phe	CON_JU	0.195725	2.03872	0.0174825
Carnitine C12:0	CON_JU	0.191488	1.78932	0.00699301
Arginine	CON_JU	0.180215	2.42372	0.002331
Dihydrobiopterin	CON_JU	0.171311	2.20093	0.0017467
20-Carboxy-leukotriene B4	CON_JU	0.161662	1.97172	0.002331
N-(4-nitrophenyl)decanamide	CON_JU	0.149409	1.82421	0.00699301
Phytosphingosine	CON_JU	0.13898	1.4917	0.0378788
Glu-Phe-Thr-Pro-Ala	CON_JU	0.130395	1.73083	0.00699301
Asp-Pro-Thr-Lys-Val	CON_JU	0.120672	1.71172	0.0262238
Lys-Ile-Asp-Asn-Glu	CON_JU	0.112348	2.28859	0.0011655
Tetradecylphosphonic acid	CON_JU	0.0983605	2.18766	0.000582751
Phenacetin	CON_JU	0.0736101	2.48218	0.000582751
3-Hydroxyethylbacteriochlorophyllide a	CON_JU	0.0720508	1.88973	0.0174825
Val-Ile-Lys-Asp	CON_JU	0.0696671	2.264	0.0174825
Gly-Ala-Asn-Val-Arg	CON_JU	0.0468665	1.84599	0.0110723
Tyr-Leu-Lys	CON_JU	0.0439212	1.815	0.0392661
N-Acetyltyramine	CON_JU	0.0238082	1.80558	0.0110723
Thymolphthalein	CON_JU	0.0198715	2.31489	0.00952795

## Sheet: Table S3
Supplemental Table S3. Differential metabolites in adult groups: CON_AD vs ABX_AD.
Compounds	EnrichedGroup	Fold_Change	VIP	P-value
Ethyl linoleate	ABX_AD	22.1245	2.69735	0.002331
Aldosterone	ABX_AD	6.64023	2.12739	0.0262238
2,8-Quinolinediol	ABX_AD	6.6075	2.60543	0.015082
His-Phe-Tyr-Asp	ABX_AD	6.41822	2.34247	0.0378788
Pro-Ile-Lys	ABX_AD	5.85877	2.42948	0.00407925
N-arachidonoylglycine	ABX_AD	5.62959	2.05845	0.0262238
Glycine linoleate	ABX_AD	5.22173	2.39925	0.00699301
4-Hydroxydebrisoquine	ABX_AD	4.77575	2.07379	0.0262238
P–Hydroxyphenyl Acetic Acid	ABX_AD	4.61607	1.95352	0.0378788
Sanguinarine	ABX_AD	4.28257	1.91157	0.0378788
4,4'-Methylenebis(2-methylaniline)	ABX_AD	4.19536	2.03793	0.0378788
Ile-Ala-Gln-Asp	ABX_AD	3.7734	2.54667	0.00699301
Deoxycholic acid	ABX_AD	3.69484	2.00246	0.0378788
Thr-Ile-Asp-Phe-Glu	ABX_AD	3.68148	2.254	0.0174825
Glu-Phe-Tyr-Leu-Gly	ABX_AD	3.47206	2.17981	0.00699301
4,4'-Methylenedianiline	ABX_AD	3.15047	2.17325	0.0262238
N-(4-nitrophenyl)decanamide	ABX_AD	3.12262	2.37596	0.0110723
Caffeic acid	ABX_AD	2.96895	2.06867	0.0262238
L-Cysteinesulfinic acid	ABX_AD	2.85642	2.15614	0.0174825
LPC(0:0/18:3)	ABX_AD	2.79564	1.57231	0.029109
11beta-Hydroxyprogesterone	ABX_AD	2.78073	1.57987	0.0251229
LPC(O-16:0/2:0)	ABX_AD	2.72039	2.18612	0.0065466
Niacinamide	ABX_AD	2.6386	2.10525	0.0110723
Val-Val-Asp-Phe-Ser	ABX_AD	2.58945	1.66153	0.0306968
2,6-Dimethylaniline	ABX_AD	2.57949	1.95286	0.0378788
(±)13-HpODE	ABX_AD	2.56791	2.26817	0.0262238
Pinolenic acid	ABX_AD	2.5445	2.2934	0.00699301
(±)15-HETE	ABX_AD	2.43639	2.16713	0.0309025
Pentadecanoic acid	ABX_AD	2.4117	2.50736	0.00407925
Pro-His-Phe-Asp-Lys	ABX_AD	2.39981	2.19482	0.0174825
4-Hydroxybenzaldehyde	ABX_AD	2.36635	2.19343	0.0378788
15-cyclohexyl pentanor Prostaglandin F2alpha	ABX_AD	2.36455	1.78581	0.0296432
11beta-Hydroxyandrostenedione	ABX_AD	2.32796	2.79323	0.00156788
(±)12-HETE	ABX_AD	2.3167	2.1753	0.0295172
5,8,11-Eicosatrienoic acid	ABX_AD	2.23314	2.21281	0.017027
Eicosapentaenoic Acid-d5	ABX_AD	2.23053	2.22058	0.0161817
Norelgestromin	ABX_AD	2.18088	1.50952	0.0451782
Methyl caffeate	ABX_AD	2.15929	2.38652	0.00204154
Pyrocatechol	ABX_AD	2.13765	2.31979	0.00774312
2-Methoxyhexadecanoic acid	ABX_AD	2.12908	2.05887	0.0378788
20-Hdohe	ABX_AD	2.11955	2.16348	0.0290598
2-Methylbenzoic acid	ABX_AD	2.09096	1.85359	0.0315556
Stearic acid	ABX_AD	2.07489	2.18649	0.0395956
L-Prolyl-L-methionine	ABX_AD	2.06496	2.36832	0.00118414
Gly-Lys-Ser-Asn-Phe	ABX_AD	2.0228	2.42588	0.00652277
13-oxoODE	ABX_AD	2.01241	2.72506	0.000822443
Oxindole	ABX_AD	1.95497	2.26708	0.0262238
(Z)-7-Hexadecen-1,16-olide	ABX_AD	1.87594	2.00599	0.0429238
11-Aminoundecanoic acid	ABX_AD	1.82744	2.43173	0.002331
N-Acetyl-D-Galactosamine	ABX_AD	1.77836	2.16583	0.0104226
Indole	ABX_AD	1.76745	1.92319	0.0426787
Phosphocholine	ABX_AD	1.75872	1.52784	0.0390355
CCT-018159	ABX_AD	1.7456	2.03561	0.0107544
Arg-Thr	ABX_AD	1.73562	2.23379	0.0146022
12-Oxo-phytodienoic acid	ABX_AD	1.71081	1.8533	0.0367991
N-Acetyl-D-lactosamine	ABX_AD	1.70877	2.61541	0.00258113
2-Oxovaleric acid	ABX_AD	1.68715	1.92466	0.036607
16-Hydroxyhexadecanoic acid	ABX_AD	1.67523	2.64223	0.000707752
FFA(13:0)	ABX_AD	1.61728	2.01454	0.0477662
Isolithocholic acid	ABX_AD	1.56559	1.67472	0.0442623
L-Serine	ABX_AD	1.5564	1.87252	0.0480744
(Z)-hexadec-2-enoic acid	ABX_AD	1.51011	2.11775	0.0201898
FFA(12:1)	ABX_AD	1.49031	2.41405	0.00802658
2,4-Di-tert-butylphenol	ABX_AD	1.46382	2.29783	0.0120913
FFA(11:0)	ABX_AD	1.39854	2.03819	0.0436056
3,4-Dihydroxymandelic acid	ABX_AD	1.37719	1.9161	0.0400635
Crimidine	ABX_AD	1.35201	1.82078	0.0378788
Methyl cinnamate	CON_AD	0.730874	2.08305	0.0258293
Arabinose	CON_AD	0.726357	2.07168	0.0284207
4-Ethyloctanoic acid	CON_AD	0.669261	2.668	0.00460108
Valproic acid	CON_AD	0.623065	2.42044	0.0110723
Tetrahydroharman-3-carboxylic acid	CON_AD	0.59999	1.56916	0.0378788
Arg-Ile	CON_AD	0.470547	1.93845	0.0378788
Butylated hydroxytoluene	CON_AD	0.457985	1.57712	0.0486348
Alanylproline	CON_AD	0.45507	2.02098	0.0262238
4,4'-Diapo-zeta-carotene	CON_AD	0.400498	1.79306	0.0324966
Oxoadipic acid	CON_AD	0.384551	2.18624	0.00699301
Met-Asp	CON_AD	0.375936	2.71141	0.000109127
Mirtazapine	CON_AD	0.372341	1.93597	0.0162993
Desthiobiotin	CON_AD	0.344724	2.31011	0.0110723
propan-2-yl (Z)-7-[(1R,2R,3R,5S)-3,5-dihydroxy-2-[(3S)-3-hydroxy-5-phenylpentyl]cyclopentyl]hept-5-enoate	CON_AD	0.328414	2.23583	0.029703
Arachidonamide	CON_AD	0.326599	2.01447	0.0174825
His-Leu-Lys	CON_AD	0.323434	1.88693	0.0378788
L-Thyronine	CON_AD	0.263257	1.9944	0.0110723
Phe-Val-Ser-Arg	CON_AD	0.258786	1.70093	0.00699301
1-(2-Bromophenyl)-3-(2-hydroxy-4-nitrophenyl)urea	CON_AD	0.218372	2.46347	0.00407925
Cycloastragenol	CON_AD	0.21387	1.71962	0.0378788
1-(2,4-Dihydroxyphenyl)-2-(4-hydroxyphenyl)propan-1-one	CON_AD	0.204845	2.08577	0.0174825
1,3-Dihydroxy-6-methoxy-8-methyl-9-xanthenone	CON_AD	0.186407	1.92281	0.0378788
Dihydrodaidzein	CON_AD	0.179832	2.3121	0.0262238
2,3-Dimethylmaleic anhydride	CON_AD	0.139632	2.72159	0.00722622
Acetoxy-8-gingerol	CON_AD	0.138425	1.1568	0.0262238
D-Mannose 6-phosphate	CON_AD	0.124704	2.36374	0.0011655

## Sheet: Table S4
Supplemental Table S4. Comparison of demographic characteristics between HC_CH and IBD_CH.
	HC_CH	IBD_CH	P-value	Effect Size (95% confidence interval)
Age (year), mean ± standard deviation	10.00 ±1.57	10.78 ± 2.46	0.267	Cohen's d = -0.38 (-1.04–0.28)
Sex, n (%)			1	Odds ratio = 0.795 (0.211–3.000)
Male	11 (61.1)	10 (55.6)
Female	7 (38.9)	8 (44.4)
Delivery, n (%)			0.505	Odds ratio = 0.509 (0.135–1.920)
Cesarean	10 (55.6)	7 (38.9)
Eutocia	8 (44.4)	11 (61.1)
Feeding, n (%)			0.5	Odds ratio = 0.500 (0.130–1.923)
Breast	12 (66.7)	9 (50)
Other	6 (33.3)	9 (50)
Antibiotics, n (%)			0.088	Odds ratio = 8.500 (0.903–80.025)
Yes	1 (5.6)	6 (33.3)
No	17 (94.4)	12 (66.7)

## Sheet: Table S5
Supplemental Table S5. Differential metabolites in HC_CH vs IBD_CH.
Compounds	EnrichedGroup	Fold_Change	VIP	P-value
Phenazine-1,6-dicarboxylic acid	IBD_CH	9.30461	1.78532	0.0155727
Baicalin	IBD_CH	8.89733	1.23618	0.0470848
Sclareol	IBD_CH	8.74115	2.01104	0.0170782
N-Acetylcadaverine	IBD_CH	7.11811	2.1106	0.0204636
Baicalein	IBD_CH	6.47393	2.03542	0.0187059
Melezitose	IBD_CH	5.71882	2.27176	0.0170782
2-Amino-5-nitrobenzophenone	IBD_CH	5.09253	2.10656	0.0187059
Glu-Thr-His-Glu	IBD_CH	4.42588	2.23888	0.0155727
3-Oxocholic acid	IBD_CH	4.24963	2.7454	0.0016358
Isokaempferide	IBD_CH	4.24658	1.80555	0.0128993
2-Hydroxycaproic acid	IBD_CH	4.17178	1.69061	0.037114
Pyrrolidine	IBD_CH	4.16395	1.66184	0.0128993
Cinnamoylglycine	IBD_CH	4.00998	1.65043	0.0289585
Ammeline	IBD_CH	3.93078	2.35966	0.00464486
Arachidonamide	IBD_CH	3.81426	3.14163	2.87e-05
Scriptaid	IBD_CH	3.70741	2.38455	0.0078738
Ser-Trp	IBD_CH	3.62782	1.85005	0.0289585
Arg-Val-Lys	IBD_CH	3.59474	2.18046	0.0106301
Hyodeoxycholic acid	IBD_CH	3.27716	2.41456	0.0128993
beta-Muricholic acid	IBD_CH	3.2234	2.46586	0.0128993
Salicylic acid	IBD_CH	3.01675	1.99075	0.0314917
Met-Thr	IBD_CH	2.8165	2.0046	0.0435428
Glu-Gln-Lys-Asp-Arg	IBD_CH	2.66477	2.14884	0.00332595
N-Acetylcysteine	IBD_CH	2.64266	2.11668	0.0435428
Folic acid	IBD_CH	2.44574	1.26627	0.0435428
(9Z,11E,13S,15Z)-13-Hydroxyoctadeca-9,11,15-trienoic acid	IBD_CH	2.35735	2.94916	0.000379499
Dodecanedioic Acid	IBD_CH	2.18758	2.96588	0.00251375
9(S),12(S),13(S)-TriHOME	IBD_CH	2.1652	2.70358	0.0106301
20-Hydroxyecdysone	IBD_CH	2.11365	2.2921	0.0117175
Arachidonic-p-nitroaniline	IBD_CH	1.95764	1.97058	0.0402226
13-OxoODE	IBD_CH	1.93461	2.03657	0.034207
1-Phenylbiguanide	IBD_CH	1.93316	2.41653	0.00112214
6-C-beta-glucopyranosyl-8-C-alpha-arabinopyranosylapigenin	IBD_CH	1.92333	1.38416	0.0435428
5-oxoETE	IBD_CH	1.9224	1.72343	0.0435428
LPE(18:0/0:0)	IBD_CH	1.89341	1.69458	0.0435428
Chenodeoxycholic acid	IBD_CH	1.8904	2.32953	0.0128993
Benzeneacetonitrile	IBD_CH	1.8588	1.85221	0.0204636
Val-Arg-Gln-Val-Asp	IBD_CH	1.8496	2.16391	0.00416163
Vulpinic acid	IBD_CH	1.83272	2.07137	0.0155727
FFA(12:1)	IBD_CH	1.81957	1.43077	0.0155727
L-Methionylglycine	IBD_CH	1.81866	1.72122	0.0265981
L-Tryptophan	IBD_CH	1.81168	1.99125	0.00963088
Soyasapogenol E	IBD_CH	1.76295	2.37537	0.0289585
11beta-PGE2	IBD_CH	1.761	1.77374	0.0435428
Lys-Tyr-Gln	IBD_CH	1.74587	1.62905	0.0223594
(9Z,11E,13R)-13-hydroperoxyoctadeca-9,11-dienoic acid	IBD_CH	1.73684	2.2485	0.037114
Hydroxyquinoline	IBD_CH	1.6614	1.90973	0.00710492
N-Acetyl-L-tyrosine	IBD_CH	1.64752	2.39017	0.0170782
4-Hydroxyquinoline	IBD_CH	1.64701	1.53816	0.0393456
12,13-DiHOME	IBD_CH	1.51792	2.21852	0.0470848
Sparteine	IBD_CH	1.50285	1.90598	0.0117175
Yuzu-Lactone	HC_CH	0.659019	2.70296	0.000228135
Octadecylamine	HC_CH	0.652588	2.20591	0.00664511
Prostaglandin A1 ethyl ester	HC_CH	0.651969	1.92734	0.0128993
5-Aminopentanoic acid	HC_CH	0.644994	1.80236	0.0170782
Val-Tyr-Gln-His-Val	HC_CH	0.638285	1.56135	0.0326066
Ile-Ala-Lys-Asp	HC_CH	0.635362	1.87202	0.0244013
2-phenyl-amino-N6-endo-norbornyladenine	HC_CH	0.632476	1.99954	0.0289585
Val-Glu	HC_CH	0.632234	1.44535	0.0470848
Asp-Phe-Val-Glu	HC_CH	0.630114	1.68248	0.0402226
Glycyllysine	HC_CH	0.629149	1.82569	0.0223594
(Z)-7-[(1R,2R,3R)-3-Hydroxy-2-[(E,4R)-4-hydroxy-4-(1-propylcyclobutyl)but-1-enyl]-5-oxocyclopentyl]hept-5-enoic acid	HC_CH	0.62029	1.53513	0.0289585
2,3-dinor,6-keto-PGF1	HC_CH	0.616771	2.03166	0.00640223
N-hexadecyl hydroxyproline	HC_CH	0.603565	1.97671	0.0117175
Bufa-20,22-dienolide	HC_CH	0.599638	2.26214	0.00208559
5(S)-HETrE	HC_CH	0.593982	2.21002	0.0223594
(9S,10S,12Z)-9,10-Dihydroxy-12-octadecenoic acid	HC_CH	0.577562	1.72043	0.034207
LPE(16:0/0:0)	HC_CH	0.569273	1.70592	0.019755
Isoleucylleucine	HC_CH	0.568808	1.67748	0.037114
9-Octadecynoic acid	HC_CH	0.564779	1.99723	0.0170782
Palmitic amide	HC_CH	0.564246	2.81716	0.000437478
Palmitoyl-N-isopropylamide	HC_CH	0.556076	1.55746	0.0470848
Allantoin	HC_CH	0.555949	2.33385	0.00332595
Hexadecylamine	HC_CH	0.555796	1.69981	0.0106301
(Z)-hexadec-2-enoic acid	HC_CH	0.54954	1.89515	0.0289585
Glu-Lys-Leu-Thr-His	HC_CH	0.547903	1.46544	0.0289585
Ser-Arg-Leu-Asp	HC_CH	0.545419	1.91816	0.0244013
Leu-Gly-Phe	HC_CH	0.540846	1.4488	0.0402226
Suberylglycine	HC_CH	0.525418	1.51927	0.0470848
Pentadecylamine	HC_CH	0.522447	2.54876	0.000548097
5-Methoxy-dl-tryptophan	HC_CH	0.52025	1.70695	0.0402226
Senecioic acid	HC_CH	0.518801	1.88852	0.034207
N-Methyldioctylamine	HC_CH	0.516178	2.34898	0.00129812
Asn-Arg-Ile	HC_CH	0.515953	1.56434	0.0223594
Lys-Ala-Phe	HC_CH	0.507544	2.03124	0.0314917
3-Methylcrotonyl Glycine	HC_CH	0.501782	1.39255	0.0470848
Tyr-Ile-Val-Glu	HC_CH	0.498412	1.39721	0.0223594
15(R)-17-Phenyl trinor prostaglandin F2alpha	HC_CH	0.497144	1.64367	0.0244013
11-Aminoundecanoic acid	HC_CH	0.496642	2.08594	0.0402226
Cloprostenol	HC_CH	0.488324	1.87627	0.0204636
(2R,6S)-2,6-Diaminoheptanedioic acid	HC_CH	0.487749	1.93845	0.00871403
Gelsemin	HC_CH	0.463588	2.11822	0.00640223
Thr-Phe-Leu-Thr-Gln	HC_CH	0.462304	1.57108	0.0470848
9-deoxy-9-methylene-Prostaglandin E2	HC_CH	0.461463	2.4732	0.0029666
Asn-Pro	HC_CH	0.459457	2.12146	0.0223594
Lys-Gln-Ala-Gly-Asp-Val	HC_CH	0.453617	1.72379	0.034207
4-Amino-5-hydroxymethyl-2-methylpyrimidine	HC_CH	0.448624	2.30659	0.0155727
Staurosporine	HC_CH	0.445219	1.8533	0.0289585
Progesterone	HC_CH	0.441615	2.26551	0.00416163
1-Amino-propan-2-ol	HC_CH	0.434386	3.98509	5.97e-07
Dihydrogambogic acid	HC_CH	0.432784	1.57104	0.0117175
Cortisone acetate	HC_CH	0.431956	1.78702	0.0314917
2H-Pyran-2-one, tetrahydro-4-hydroxy-4-methyl-, (R)-	HC_CH	0.419161	2.66577	0.000577964
Phe-Leu-Lys-Asp	HC_CH	0.418585	1.6438	0.0402226
N,N-Dimethylformamide	HC_CH	0.399926	3.67897	2.02e-06
FFA(14:0)	HC_CH	0.392266	2.5981	0.005761
Ile-Asn	HC_CH	0.367451	1.60277	0.0435428
Riboflavin	HC_CH	0.359518	1.9817	0.00963088
Styrene	HC_CH	0.356359	1.96704	0.0170782
Lys-Phe-Ser	HC_CH	0.339039	1.94254	0.00963088
1-Indanone	HC_CH	0.338311	1.7219	0.0402226
p-Cresol sulfate	HC_CH	0.320694	2.07386	0.0402226
2-[4-[2-[(2,4-Difluorophenyl)carbamoyl-heptylamino]ethyl]phenyl]sulfanyl-2-methylpropanoic acid	HC_CH	0.314452	2.39348	0.000328532
C24:1 Sphingomyelin	HC_CH	0.287045	3.9489	4.3e-08
Ciprofibrate	HC_CH	0.279765	1.62499	0.0161161
Hydrocinnamic acid	HC_CH	0.250933	2.09236	0.00234923
Glu-Phe-Leu-Val-Met	HC_CH	0.23447	1.61467	0.0314917
Phytosphingosine	HC_CH	0.233137	2.40446	0.00416163
Lys-Ile-Asp-Asn-Glu	HC_CH	0.232444	2.11038	0.0128993
Jatrorrhizine	HC_CH	0.227014	1.32016	0.0470848
Val-His-Ile-Glu	HC_CH	0.223825	2.00537	0.0244013
Undecylenic acid	HC_CH	0.220777	2.54198	0.00264198
15(R)-19(R)-Hydroxy prostaglandin E2	HC_CH	0.214186	2.04401	0.0289585
Val-Tyr-Gln-Lys	HC_CH	0.152989	2.09959	0.0117175
10-Hydroxy-2-decenoic acid	HC_CH	0.136769	1.71922	0.0402226

## Sheet: Table S6
Supplemental Table S6. Differential metabolites in HC_MA vs IBD_MA.
Compounds	EnrichedGroup	Fold_Change	VIP	P-value
Dihydrodaidzein	IBD_MA	12.7804	2.40898	0.00596966
Dihomo-alpha-linolenic acid	IBD_MA	10.1701	2.79756	0.00368301
7(1)-Hydroxychlorophyllide a	IBD_MA	8.39448	2.36694	0.0275127
beta-Amyrone	IBD_MA	8.31412	2.46764	0.00434138
Glycochenodeoxycholic acid	IBD_MA	7.85453	2.94326	0.00183656
3-Dehydrosphinganine	IBD_MA	5.94349	1.99894	0.0275127
Phytosphingosine	IBD_MA	5.18755	3.42993	5.60738e-06
Glycocholic acid	IBD_MA	4.98369	2.3682	0.00509988
Ile-Leu-Asn-Asp	IBD_MA	4.74351	2.27918	0.0242876
Glycoursodeoxycholic acid	IBD_MA	4.67747	2.56187	0.00311261
Dulcoside A	IBD_MA	4.52793	2.04495	0.0310838
LPC(O-16:0/2:0)	IBD_MA	4.43974	2.05189	0.0242876
Lipoxin A4	IBD_MA	4.4211	2.18522	0.0242876
Liothyronine	IBD_MA	4.40698	2.17474	0.0350297
8-Epi-prostaglandin F2alpha	IBD_MA	3.91562	1.82934	0.0393763
5-(6-Hydroxy-2,5,7,8-tetramethyl-chroman-2-YL)-2-methyl-pentanoic acid	IBD_MA	3.86591	2.02915	0.0164412
11beta-PGE2	IBD_MA	3.6827	2.52757	0.00152775
Monosodium glutamate	IBD_MA	3.4343	1.92129	0.0350297
Disinomenine	IBD_MA	3.37728	1.78845	0.049392
9-[(3S,4S,5R)-3,4-dihydroxy-5-(hydroxymethyl)oxolan-2-yl]-1H-purin-6-one	IBD_MA	3.08946	2.63158	0.00596966
4-Hydroxyphenyl-2-propionic acid	IBD_MA	3.04425	1.90921	0.0164412
3-Acetyl-11-keto-beta-boswellic acid	IBD_MA	2.95237	2.12226	0.0164412
1-(2,4-Dihydroxyphenyl)-2-(4-hydroxyphenyl)propan-1-one	IBD_MA	2.78826	1.84168	0.0393763
Phloretin	IBD_MA	2.61617	1.85325	0.049392
4-Ethylphenol	IBD_MA	2.52943	2.11283	0.0108482
Arg-Phe-Glu	IBD_MA	2.52024	1.94004	0.049392
LPC(0:0/18:3)	IBD_MA	2.47505	2.49196	0.00368301
Arachidonic-p-nitroaniline	IBD_MA	2.44673	1.79583	0.0441547
Tyrosyl-tryptophan	IBD_MA	2.42268	1.93672	0.0441547
2-Cyclohexyl-2-hydroxy-2-phenylacetic acid	IBD_MA	2.40268	2.12419	0.00368301
prostaglandin B2	IBD_MA	2.34286	2.00107	0.0242876
N-Hydroxy-2-phenylacetamide	IBD_MA	2.29009	1.73935	0.0441547
L-Citronellol	IBD_MA	2.23061	2.17498	0.0187762
[(2R)-2-(hexadecanoyloxy)-3-hydroxypropoxy]phosphonic acid	IBD_MA	2.22988	2.37688	0.0080989
FFA(16:1)	IBD_MA	2.19356	2.00512	0.0393763
Arg-Pro-Arg	IBD_MA	2.17227	2.07019	0.0310838
Tauroursodeoxycholic acid	IBD_MA	2.14172	1.91328	0.0310838
[2-hydroxy-3-[(9Z,12Z)-octadeca-9,12-dienoyl]oxypropyl] 2-(trimethylazaniumyl)ethyl phosphate	IBD_MA	2.12821	2.78663	0.00104367
D-phenylalanine	IBD_MA	2.12456	1.74659	0.0441547
Tyr-Val-His-Arg	IBD_MA	2.08145	1.90267	0.0310838
Manidipine	IBD_MA	2.03363	1.90926	0.0393763
2,3-Dihydrobenzofuran	IBD_MA	2.02525	1.83405	0.0310838
Phe-Val-Ser-Arg	IBD_MA	1.90539	1.99155	0.0310838
Dihydrophaseic acid	IBD_MA	1.88703	2.06148	0.0441547
(9Z,11E,13R)-13-hydroperoxyoctadeca-9,11-dienoic acid	IBD_MA	1.88089	1.64394	0.0350297
Lys-His-Leu	IBD_MA	1.83444	1.86137	0.0275127
4(5)-EpDPE methyl ester	IBD_MA	1.79671	2.02307	0.0187762
3-Methyl-2-oxovaleric acid	IBD_MA	1.73586	2.05	0.0393763
L-Aspartyl-L-phenylalanine	IBD_MA	1.72007	1.82213	0.049392
(5Z,8Z,11Z,14Z)-N-(4-hydroxyphenyl)icosa-5,8,11,14-tetraenamide	IBD_MA	1.71522	1.89611	0.0393763
2-Hydroxy-6-Aminopurine	IBD_MA	1.68856	2.10325	0.0187762
Isomaltulose	IBD_MA	1.66758	2.04393	0.0124979
Val-Gln-Ile-Asp	IBD_MA	1.63884	1.82667	0.049392
Pro-ala	IBD_MA	1.63298	1.76578	0.0441547
gamma-Linolenic Acid	IBD_MA	1.6166	1.7216	0.0218594
N-[(2R)-2,3-dihydroxypropoxy]-3,4-difluoro-2-[(2-fluoro-4-iodophenyl)amino]benzamide	IBD_MA	1.59494	1.44378	0.0242876
9,10-Dihydroxystearic acid	IBD_MA	1.59252	1.68485	0.0350297
2,2-Dimethylglutaric acid	IBD_MA	1.58482	1.74957	0.0275127
Butylated hydroxytoluene	IBD_MA	1.53159	2.02155	0.049392
3-Aminobenzamide	IBD_MA	1.51639	2.44854	0.00696494
12S-HHT	IBD_MA	1.49638	1.87514	0.0213843
2-Hydroxybutanoic Acid	IBD_MA	1.43614	2.00707	0.0080989
Butyrate	IBD_MA	1.43311	1.92079	0.0187762
5-Hydroxymethyluracil	IBD_MA	1.41671	1.8111	0.0173801
Palmitic acid	IBD_MA	1.40101	1.88486	0.0405417
Cynarine	IBD_MA	1.37986	2.24967	0.00509988
4-Ethyloctanoic acid	IBD_MA	1.37627	2.40315	0.0187762
Arachidonamide	IBD_MA	1.36791	1.62279	0.0441547
3-Oxocholic acid	IBD_MA	1.33673	2.05977	0.0213843
trans-trans-Muconic acid	HC_MA	0.742671	1.81427	0.0343757
3-Oxoglutaric acid	HC_MA	0.725068	2.09334	0.0276559
Bromide	HC_MA	0.716976	1.78849	0.0213843
Ethyl carbamate	HC_MA	0.708286	2.62361	0.00151968
2,6-Di-tert-butylhydroquinone	HC_MA	0.704042	2.56712	0.00333583
Oleamide	HC_MA	0.683702	2.03644	0.0432322
5-Bromonicotinic acid	HC_MA	0.683547	2.73564	0.000569062
2-Dodecylbenzenesulfonic acid	HC_MA	0.680864	1.74893	0.0310838
2-Acetylfuran	HC_MA	0.621908	2.2648	0.00434138
2,4-Di-tert-butylphenol	HC_MA	0.618242	2.38239	0.00956416
2-Phenylacetamide	HC_MA	0.608359	2.07754	0.0310838
(2R,6R)-2-methyl-6-undecylpiperidine	HC_MA	0.595639	2.51076	0.0164412
1-Deoxynojirimycin	HC_MA	0.594656	1.934	0.0441547
N,N-dimethylsphingosine	HC_MA	0.590033	2.43254	0.0143551
FFA(13:0)	HC_MA	0.582103	2.58539	0.00311261
Arg-Thr	HC_MA	0.555737	2.15096	0.0135575
Ethyl 2-methylpropanoate	HC_MA	0.551371	2.50683	0.00126571
C24:1 Sphingomyelin	HC_MA	0.548123	0.977211	0.0441547
N-Acetylthreonine	HC_MA	0.547093	2.13514	0.0393763
Hexadecylamine	HC_MA	0.541498	2.94083	0.00377598
Octadecylamine	HC_MA	0.532674	2.41035	0.0036919
TRIETHYL PHOSPHATE	HC_MA	0.531015	2.30143	0.00596966
Isopentenyl pyrophosphate	HC_MA	0.525595	1.04885	0.0393763
2-Pyrocatechuic acid	HC_MA	0.511122	2.18469	0.0275127
Pentadecylamine	HC_MA	0.498074	3.27156	0.000394607
N-Methyldioctylamine	HC_MA	0.495256	3.02901	0.000907134
5(S)-HETrE	HC_MA	0.488984	2.63107	0.00436304
1,2-Dipalmitoyl-rac-glycerol	HC_MA	0.488406	2.28249	0.0108482
Lys-Glu-Ser-Thr-Leu	HC_MA	0.475073	2.52793	0.00509988
Inosine triphosphate	HC_MA	0.473111	2.46155	0.0128254
Tetradecylamine	HC_MA	0.463733	3.01336	0.000569062
Levosimendan	HC_MA	0.444159	1.72953	0.0441547
Pyrocatechol	HC_MA	0.433642	2.3076	0.0187762
Tetrabutylammonium	HC_MA	0.432752	2.5509	0.00596966
Geranylgeranyl diphosphate	HC_MA	0.329882	2.63903	0.00183656
Malabaricano	HC_MA	0.174126	2.24878	0.0124979
Acetoxy-8-gingerol	HC_MA	0.157596	2.28792	0.00434138

## Sheet: Table S7
Supplemental Table S7. The disease activity index (DAI) scoring system.
Body weight loss (%)	Stool consistency	Fecal blood	Score
0	normal	normal	0
1-5	loose stool	occult blood	1
5-10			2
10-15	diarrhea	gross bleeding	3
>15			4

## Sheet: Table S8
Supplemental Table S8. Histopathological scoring system.
Histologic feature	Score	Criteria
Epithelial injury	0	No mucosal damage
	1	Focal lymphoepithelial lesion
	2	25-50% mucosa erosion/ulcer formation
	3	Over 50% mucosaerosion/ulcer formation
Infiltration by inflammatory cells	0	No inflammatory cell infiltration in lamina propria
	1	Less inflammatory cells infiltrate the lamina propria
	2	Medium inflammatory cells in the lamina propria and in the submucosa
	3	Numerous inflammatory cells infiltrated the lamina propria and infiltrated the entire intestinal wall
The scores for epithelial injury and infiltration by inflammatory cells were added together to give a score of 0-6, and then multiplied by the proportion of affected colon to obtain a score for colonic histopathology.

## Sheet: Table S9
Supplemental Table S9. Primer sequences used in this study.
	Forward sequence (5’–3’)	Reverse sequence (5’-3’)
Gapdh	GGTGCTGAGTATGTCGTGGA	CCTTCCACAATGCCAAAGTT
Occludin	CTTATCTTGGGAGCCTGGACAT	GATTGGGTTTGAATTCATCAGGT
ZO-1	CTCCAGGTGCTTCTCTTGCT	TATCTTCGGGTGGCTTCACT
Claudin1	CATCAATGCCAGGTATGAATT	TGTTGGGTAAGAGGTTGTTT
Tricellulin	AAGACCCCCTTCGTACTCGT	GAACATCGCATTCATTGGTG

## Sheet: Table S10
Supplemental Table S10. Raw relative abundance of Species-level in the MA group.
Sample_ID	s__Acetatifactor_SGB41545	s__Acetatifactor_SGB41546	s__Acetatifactor_SGB41549	s__Acetatifactor_SGB94872	s__Acetatifactor_sp_DSM_110981	s__Acutalibacter_muris	s__Acutalibacter_SGB43254	s__Adlercreutzia_caecimuris	s__Adlercreutzia_mucosicola	s__Adlercreutzia_muris	s__Adlercreutzia_sp_DSM_108611	s__Akkermansia_muciniphila	s__Alistipes_communis	s__Alistipes_finegoldii	s__Alistipes_indistinctus	s__Alistipes_senegalensis	s__Alistipes_shahii	s__Alistipes_sp_DSM_112343	s__Anaerocaecibacter_sp_CLA_AA_M11	s__Anaerotruncus_colihominis	s__Anaerotruncus_sp_1XD42_93	s__Bacteria_unclassified_SGB41677	s__Bacteria_unclassified_SGB41729	s__Bacteria_unclassified_SGB43539	s__Bacteria_unclassified_SGB43541	s__Bacteria_unclassified_SGB43544	s__Bacteria_unclassified_SGB43546	s__Bacteria_unclassified_SGB63211	s__bacterium_0_1xD8_82	s__bacterium_1XD21_13	s__bacterium_1XD42_1	s__bacterium_1XD42_54	s__bacterium_1xD42_62	s__bacterium_1xD42_67	s__bacterium_1XD42_76	s__bacterium_1xD42_87	s__bacterium_1xD8_48	s__bacterium_1xD8_6	s__bacterium_1XD8_76	s__bacterium_c_19	s__bacterium_D16_76	s__Bacteroidaceae_bacterium	s__Bacteroidales_bacterium	s__Bacteroidales_unclassified_SGB40204	s__Bacteroides_acidifaciens	s__Bacteroides_bouchesdurhonensis	s__Bacteroides_caecimuris	s__Bacteroides_muris	s__Bacteroides_stercorirosoris
CON_01	0.03499	0.02604	0	0.00802	8e-05	0.01306	0	0.91654	0.03338	0.00801	0.04645	0.60265	0	0	0	0	0	0.07128	0	0.00727	1.01841	0	0	0.00536	0.00016	0	0	0.01418	0	0	0.7694	0.0051	0	0	0.18233	0	0.01415	0	0.0032	0	0.0179	0	7.7209	1.85952	0.06509	0	0.01435	0.08157	0
CON_02	0	0	0.01782	0	0	0	0	0.32172	0.00449	0.01993	0.03811	0	0	0	0	0	0	0	0	0	0.13703	0	0.02651	0	0	0	0	0.00031	0	0	0.03281	0.00236	0.00059	0	0	0.07151	0	0.02785	0	0.00357	0.0019	0.07935	19.4705	0	0.20622	0	0.06616	0.0023	0
CON_03	0.00394	0	0.007	0.00325	0.02053	0.06036	0.01029	0.36628	0.01875	0.05009	0.02693	0	0.00189	0	0.00558	0.00116	0.01634	0.00085	0	0	0.11289	0	0.03174	0.03882	0.00091	0.00047	0	0.02443	0	0.00231	0.06807	0.00108	0.00982	0	0.01283	0.49926	0.00256	0.00011	0.00617	0.01184	0.01987	0.51278	17.0581	0	1.17334	0.00395	0.06775	0.16738	0.01104
CON_04	0.00078	0	0	0.00125	0.00483	0	0	0.64292	0.01612	0.0703	0.01249	0.08759	0	0	0	0	0	0.12754	0	0	0.33639	0	0.00016	0	0.00438	0.00238	0	0.00585	0	0	0.00111	0.04173	0.00264	0	0.03153	0.01361	0.00422	0	0	0	0	0.49811	10.0917	0.62303	0.09149	0	0.01858	0.06353	0
CON_05	0	0	0	0.00075	0.0033	0	0	0.65362	0.00487	0.03034	0.0502	0	0	0	0	0	0	0.01671	0	0	0.06248	0	0	0.00447	0	0	0	0	0	0	0.00552	0.0486	0.0002	0	0	0.13489	0	0	0	0	0	0.64242	20.6459	0	0.71592	0	0.16056	0.05973	0
CON_06	0	0	0	0	0	0	0	0.33628	0.0254	0.0039	0.05378	0.03068	0	0	0	0	0	0.02055	0	0	0.05114	0	0	0	0	0	0	0	0	0	0.01228	0.00226	0	0	0.00366	0.02349	0	0	0	0.00609	0.00185	0.0864799	20.3578	0.3516	0.05047	0	0.01213	0.04479	0
CON_07	0.06966	0.04682	0	0.04792	0.01711	0.01859	0	0.35802	0.12407	0.16729	0	0.11686	0	0	0	0	0	0	0.05318	0.02613	0.9723	0	0	0.05091	0	0	0	0.07263	0	0	0.48127	0	0	0	0.15344	0	0.00978	0	0	0	0.00098	0	10.0686	0.00256	0.13276	0	0.01773	0.17347	0
CON_08	0.00325	0	0.01101	0.00128	0.00192	0	0	0.6531	0.06048	0.07701	0.05929	0	0	0	0.00746	0	0.01197	0	0	0	0.12798	0.00981	0.07918	0.02556	0.00185	0.00407	0	0.00482	0	0	0.0445	0.03018	0.00331	0	0.00537	0.04546	0.00101	0.02292	0.00372	0.00822	0.01265	0.33235	13.9287	0	0.40113	0	0.0436	0.02423	0.00095
ABX_01	0	0	0	0	0	0	0	0.05919	0.02122	0.06996	0.00078	7.14602	0	0	0	0	0	0	0.00464	0	0	0.25846	0	0	0.03295	0	0.02443	0.0414	0.00757	0	0	0.02457	0	0.00675	0	0	0.00166	0	0	0	0	1.29369	21.3396	0	0.05549	0	0.0168	0.98976	0
ABX_02	0	0	0	0	0	0	0	0	0.00586253	0.176346	0	0	0	0	0	0	0	0	0	0	0	0	0	0	0	0	0	0	0	0	0	0	0	0	0	0	0	0	0	0	0	0	3.15611	0	4.26046	0	0.183249	0.241684	0
ABX_03	0	0	0	0	0	0	0	0.07404	0	0.3357	0.03441	0.03774	0	0.14699	0	0	0	0	0	0	0	0	0	0	0	0	0	0	0	0	0	0	0	0	0	0	0	0	0	0	0	0.07885	7.90582	0	8.71981	0	0.88506	0	0.00247
ABX_04	0	0	0	0	0	0	0	0	0	0	0	0.000630028	0	0.398318	0	0	0.00712031	0	0	0	0	0	0	0	0	0	0	0	0	0	0	0	0	0	0	0	0	0	0	0	0	2.80501	2.94242	0	3.03823	0	4.61903	0	28.0019
ABX_05	0	0	0	0	0	0	0	0.02177	0	0.22204	0.01692	0.03643	0	0.03524	0	0	0	0	0	0	0	0	0	0	0	0	0	0	0	0	0	0	0	0	0	0	0	0	0	0	0	1.51883	8.76663	0	3.27449	0	3.30963	0	0
ABX_06	0	0	0	0	0	0	0	0	0	0	0	0	0	0.120461	0	0	0.0905484	0	0	0	0	0	0	0	0	0	0	0	0	0	0	0	0	0	0	0	0	0	0	0	0	0.0727268	0.225011	0	26.0688	0	0.0378335	0	5.93392
ABX_07	0	0	0	0	0	0	0	0	0	0	0	12.5266	0	0	0	0	0	0	0	0	0	0	0	0	0	0	0	0	0	0	0	0	0	0	0	0	0	0	0	0	0	0	0	0	0	0	0	0	0
ABX_08	0	0	0	0	0	0	0	0	0	0	0	2.6857	0	0	0	0	0	0.33474	0	0	0	0	0	0	0	0	0	0	0	0	0	0	0	0	0	0	0	0	0	0	0	0.16621	0.21109	0	0	0	0	0	0
[truncated: 399 more columns]

[truncated: 8 more sheets: Table S11, Table S12, Table S13, Table S14, Table S15, Table S16, Table S17, Table S18]
